# Supplementary material for: Divergence in alternative polyadenylation contributes to gene regulatory differences between humans and chimpanzees
Source: eLife. 2021 Feb 17;10:e62548. doi: 10.7554/eLife.62548 (PMC7954529; doi:10.7554/eLife.62548)
Supplement: Supplementary file 1. — Regulatory processes, components, and functions identified through GOrilla as enriched at 5% FDR. Table includes the species-specific PAS genes (species-specific PAS), genes differentially translated with at least one differentially used PAS (TranslationandAPA), and the genes differentially expressed in protein but not mRNA that also have at least one differentially used PAS (APA and protein, no expression difference). GO term, description, p-value, and FDR q-value from GOrilla. [file elife-62548-supp1.txt]

GO.Term	Description	P.value	FDR.q.value	Enrichment	Set
GO:0044444	cytoplasmic part	3.69e-22	3.95e-19	1.27	Species Specific PAS
GO:0003723	RNA binding	1.86e-21	3.22e-18	1.92	Species Specific PAS
GO:0005829	cytosol	6.45e-21	3.46e-18	1.46	Species Specific PAS
GO:0070062	extracellular exosome	4.35e-18	9.32e-16	1.99	Species Specific PAS
GO:1903561	extracellular vesicle	4.35e-18	1.16e-15	1.99	Species Specific PAS
GO:0043230	extracellular organelle	4.35e-18	1.55e-15	1.99	Species Specific PAS
GO:0009987	cellular process	7.07e-19	5.23e-15	1.16	Species Specific PAS
GO:0031982	vesicle	5.58e-16	9.97e-14	1.69	Species Specific PAS
GO:0044421	extracellular region part	2.78e-13	4.26e-11	1.72	Species Specific PAS
GO:0032991	protein-containing complex	1.12e-12	1.5e-10	1.37	Species Specific PAS
GO:0044237	cellular metabolic process	1.65e-13	6.11e-10	1.28	Species Specific PAS
GO:0031974	membrane-enclosed lumen	1.11e-11	1.08e-09	1.93	Species Specific PAS
GO:0070013	intracellular organelle lumen	1.11e-11	1.19e-09	1.93	Species Specific PAS
GO:0002252	immune effector process	5.39e-13	1.33e-09	2.16	Species Specific PAS
GO:0043233	organelle lumen	1.11e-11	1.33e-09	1.93	Species Specific PAS
GO:0008152	metabolic process	2.19e-12	4.04e-09	1.25	Species Specific PAS
GO:0044424	intracellular part	5.72e-11	5.11e-09	1.08	Species Specific PAS
GO:0002376	immune system process	5.13e-12	7.59e-09	1.77	Species Specific PAS
GO:0043299	leukocyte degranulation	8.35e-12	1.03e-08	2.55	Species Specific PAS
GO:0002275	myeloid cell activation involved in immune response	9.82e-12	1.04e-08	2.51	Species Specific PAS
GO:0042119	neutrophil activation	2.25e-11	1.51e-08	2.54	Species Specific PAS
GO:0051704	multi-organism process	2.53e-11	1.56e-08	1.74	Species Specific PAS
GO:0036230	granulocyte activation	2.25e-11	1.66e-08	2.54	Species Specific PAS
GO:0002283	neutrophil activation involved in immune response	2.25e-11	1.85e-08	2.54	Species Specific PAS
GO:0045055	regulated exocytosis	3.56e-11	2.03e-08	2.37	Species Specific PAS
GO:0043312	neutrophil degranulation	2.25e-11	2.08e-08	2.54	Species Specific PAS
GO:0044419	interspecies interaction between organisms	4.93e-11	2.6e-08	1.88	Species Specific PAS
GO:0006810	transport	7.89e-11	3.89e-08	1.44	Species Specific PAS
GO:0006887	exocytosis	8.68e-11	4.01e-08	2.26	Species Specific PAS
GO:0044403	symbiont process	9.95e-11	4.09e-08	1.93	Species Specific PAS
GO:0016032	viral process	9.95e-11	4.33e-08	1.93	Species Specific PAS
GO:0002263	cell activation involved in immune response	2.24e-10	7.91e-08	2.31	Species Specific PAS
GO:0002366	leukocyte activation involved in immune response	2.24e-10	8.3e-08	2.31	Species Specific PAS
GO:0051234	establishment of localization	2.15e-10	8.35e-08	1.41	Species Specific PAS
GO:0071704	organic substance metabolic process	3.53e-10	1.19e-07	1.24	Species Specific PAS
GO:0034641	cellular nitrogen compound metabolic process	3.81e-10	1.22e-07	1.42	Species Specific PAS
GO:0046907	intracellular transport	4.96e-10	1.53e-07	1.67	Species Specific PAS
GO:0002274	myeloid leukocyte activation	5.5e-10	1.63e-07	2.3	Species Specific PAS
GO:1904813	ficolin-1-rich granule lumen	2.19e-09	1.81e-07	3.08	Species Specific PAS
GO:0044249	cellular biosynthetic process	6.67e-10	1.9e-07	1.54	Species Specific PAS
GO:0006886	intracellular protein transport	7.5e-10	2.05e-07	1.89	Species Specific PAS
GO:0016020	membrane	3.15e-09	2.41e-07	1.27	Species Specific PAS
GO:0016192	vesicle-mediated transport	1.23e-09	3.25e-07	1.7	Species Specific PAS
GO:0005515	protein binding	4.6e-10	3.99e-07	1.11	Species Specific PAS
GO:0044429	mitochondrial part	6.52e-09	4.66e-07	1.72	Species Specific PAS
GO:0044238	primary metabolic process	1.94e-09	4.94e-07	1.24	Species Specific PAS
GO:1901566	organonitrogen compound biosynthetic process	2.25e-09	5.55e-07	1.81	Species Specific PAS
GO:1901576	organic substance biosynthetic process	3.55e-09	8.47e-07	1.5	Species Specific PAS
GO:0006807	nitrogen compound metabolic process	4.26e-09	9.86e-07	1.25	Species Specific PAS
GO:0051649	establishment of localization in cell	4.53e-09	1.02e-06	1.59	Species Specific PAS
GO:0009058	biosynthetic process	4.82e-09	1.05e-06	1.5	Species Specific PAS
GO:0046903	secretion	6.53e-09	1.38e-06	1.98	Species Specific PAS
GO:0044271	cellular nitrogen compound biosynthetic process	8.66e-09	1.78e-06	1.64	Species Specific PAS
GO:0032940	secretion by cell	1.02e-08	2.03e-06	2	Species Specific PAS
GO:0044446	intracellular organelle part	5.53e-08	3.49e-06	1.15	Species Specific PAS
GO:0043226	organelle	5.45e-08	3.65e-06	1.14	Species Specific PAS
GO:0015031	protein transport	2.12e-08	4.12e-06	1.65	Species Specific PAS
GO:0045321	leukocyte activation	2.45e-08	4.65e-06	1.94	Species Specific PAS
GO:0019693	ribose phosphate metabolic process	4.63e-08	8.57e-06	2.39	Species Specific PAS
GO:0043043	peptide biosynthetic process	4.79e-08	8.64e-06	2.35	Species Specific PAS
GO:0045184	establishment of protein localization	4.93e-08	8.68e-06	1.61	Species Specific PAS
GO:1901564	organonitrogen compound metabolic process	7.76e-08	1.34e-05	1.29	Species Specific PAS
GO:0051179	localization	8.27e-08	1.39e-05	1.32	Species Specific PAS
GO:0043603	cellular amide metabolic process	8.73e-08	1.43e-05	1.9	Species Specific PAS
GO:0006518	peptide metabolic process	9.05e-08	1.46e-05	2.16	Species Specific PAS
GO:0015833	peptide transport	9.26e-08	1.46e-05	1.61	Species Specific PAS
GO:1990904	ribonucleoprotein complex	2.59e-07	1.54e-05	1.7	Species Specific PAS
GO:0006139	nucleobase-containing compound metabolic process	1.06e-07	1.57e-05	1.39	Species Specific PAS
GO:0046483	heterocycle metabolic process	1.03e-07	1.59e-05	1.38	Species Specific PAS
GO:0006725	cellular aromatic compound metabolic process	1.06e-07	1.6e-05	1.38	Species Specific PAS
GO:0006412	translation	1.17e-07	1.7e-05	2.33	Species Specific PAS
GO:0051641	cellular localization	1.37e-07	1.94e-05	1.46	Species Specific PAS
GO:1901360	organic cyclic compound metabolic process	1.47e-07	2.06e-05	1.36	Species Specific PAS
GO:0042221	response to chemical	1.8e-07	2.47e-05	1.51	Species Specific PAS
GO:0071705	nitrogen compound transport	1.86e-07	2.5e-05	1.54	Species Specific PAS
GO:0060205	cytoplasmic vesicle lumen	5.44e-07	2.78e-05	2.52	Species Specific PAS
GO:0044248	cellular catabolic process	2.15e-07	2.84e-05	1.5	Species Specific PAS
GO:0031983	vesicle lumen	5.44e-07	2.92e-05	2.52	Species Specific PAS
GO:0044422	organelle part	6.22e-07	3.03e-05	1.13	Species Specific PAS
GO:0034774	secretory granule lumen	5.44e-07	3.07e-05	2.52	Species Specific PAS
GO:0042886	amide transport	2.62e-07	3.4e-05	1.58	Species Specific PAS
GO:0006163	purine nucleotide metabolic process	2.85e-07	3.45e-05	2.3	Species Specific PAS
GO:0010033	response to organic substance	2.74e-07	3.49e-05	1.56	Species Specific PAS
GO:0009259	ribonucleotide metabolic process	2.84e-07	3.5e-05	2.34	Species Specific PAS
GO:0043604	amide biosynthetic process	2.94e-07	3.51e-05	2.05	Species Specific PAS
GO:0001775	cell activation	2.83e-07	3.55e-05	1.82	Species Specific PAS
GO:0044433	cytoplasmic vesicle part	8.26e-07	3.85e-05	1.65	Species Specific PAS
GO:0072594	establishment of protein localization to organelle	3.63e-07	4.26e-05	1.97	Species Specific PAS
GO:0044464	cell part	1.7e-06	7.29e-05	1.05	Species Specific PAS
GO:0044391	ribosomal subunit	1.66e-06	7.43e-05	2.29	Species Specific PAS
GO:0006413	translational initiation	6.84e-07	7.91e-05	2.36	Species Specific PAS
GO:0031966	mitochondrial membrane	1.93e-06	7.96e-05	1.84	Species Specific PAS
GO:0009117	nucleotide metabolic process	7.19e-07	8.05e-05	2.04	Species Specific PAS
GO:0006753	nucleoside phosphate metabolic process	7.19e-07	8.18e-05	2.04	Species Specific PAS
GO:0005575	cellular_component	2.12e-06	8.4e-05	1.03	Species Specific PAS
GO:1901575	organic substance catabolic process	9.16e-07	0.000101	1.49	Species Specific PAS
GO:0022411	cellular component disassembly	1.35e-06	0.000147	2.16	Species Specific PAS
GO:0003735	structural constituent of ribosome	2.61e-07	0.000151	2.43	Species Specific PAS
GO:0043227	membrane-bounded organelle	3.98e-06	0.000152	1.14	Species Specific PAS
GO:0055086	nucleobase-containing small molecule metabolic process	1.56e-06	0.000167	1.93	Species Specific PAS
GO:0009150	purine ribonucleotide metabolic process	1.66e-06	0.000176	2.29	Species Specific PAS
GO:0008150	biological_process	1.7e-06	0.000177	1.05	Species Specific PAS
GO:0005488	binding	4.54e-07	0.000197	1.06	Species Specific PAS
GO:0009124	nucleoside monophosphate biosynthetic process	2.06e-06	0.000212	3.01	Species Specific PAS
GO:0045296	cadherin binding	6.3e-07	0.000219	2.21	Species Specific PAS
GO:0009123	nucleoside monophosphate metabolic process	3.24e-06	0.000328	2.54	Species Specific PAS
GO:0005198	structural molecule activity	1.17e-06	0.000339	1.99	Species Specific PAS
GO:0009056	catabolic process	3.54e-06	0.000354	1.43	Species Specific PAS
GO:0010608	posttranscriptional regulation of gene expression	3.75e-06	0.00037	1.82	Species Specific PAS
GO:0009165	nucleotide biosynthetic process	4.04e-06	0.000388	2.3	Species Specific PAS
GO:1901293	nucleoside phosphate biosynthetic process	4.04e-06	0.000393	2.3	Species Specific PAS
GO:0043933	protein-containing complex subunit organization	4.75e-06	0.000451	1.49	Species Specific PAS
GO:0003674	molecular_function	1.83e-06	0.000454	1.04	Species Specific PAS
GO:0043229	intracellular organelle	1.51e-05	0.000539	1.12	Species Specific PAS
GO:0005739	mitochondrion	1.49e-05	0.000551	1.47	Species Specific PAS
GO:0072521	purine-containing compound metabolic process	6.09e-06	0.00057	2.08	Species Specific PAS
GO:0046390	ribose phosphate biosynthetic process	7.23e-06	0.000668	2.59	Species Specific PAS
GO:0048193	Golgi vesicle transport	7.45e-06	0.00068	2.13	Species Specific PAS
GO:0034645	cellular macromolecule biosynthetic process	8.75e-06	0.00078	1.58	Species Specific PAS
GO:0032984	protein-containing complex disassembly	8.73e-06	0.000788	2.19	Species Specific PAS
GO:0071840	cellular component organization or biogenesis	9.38e-06	0.000826	1.24	Species Specific PAS
GO:0071702	organic substance transport	1.14e-05	0.000991	1.42	Species Specific PAS
GO:0044281	small molecule metabolic process	1.38e-05	0.00119	1.48	Species Specific PAS
GO:0005737	cytoplasm	3.67e-05	0.00127	1.23	Species Specific PAS
GO:0098798	mitochondrial protein complex	4.86e-05	0.00158	2.16	Species Specific PAS
GO:0009156	ribonucleoside monophosphate biosynthetic process	1.93e-05	0.00159	2.97	Species Specific PAS
GO:0009141	nucleoside triphosphate metabolic process	1.93e-05	0.0016	2.56	Species Specific PAS
GO:0019637	organophosphate metabolic process	1.89e-05	0.00161	1.64	Species Specific PAS
GO:0009260	ribonucleotide biosynthetic process	1.93e-05	0.00162	2.56	Species Specific PAS
GO:0005743	mitochondrial inner membrane	4.84e-05	0.00162	1.88	Species Specific PAS
GO:0009161	ribonucleoside monophosphate metabolic process	2.18e-05	0.0017	2.47	Species Specific PAS
GO:0072522	purine-containing compound biosynthetic process	2.18e-05	0.00171	2.47	Species Specific PAS
GO:0008104	protein localization	2.12e-05	0.00172	1.41	Species Specific PAS
GO:0009059	macromolecule biosynthetic process	2.14e-05	0.00172	1.52	Species Specific PAS
GO:0006164	purine nucleotide biosynthetic process	2.18e-05	0.00173	2.47	Species Specific PAS
GO:0005840	ribosome	5.53e-05	0.00174	2.43	Species Specific PAS
GO:0015934	large ribosomal subunit	5.71e-05	0.00175	2.29	Species Specific PAS
GO:0070887	cellular response to chemical stimulus	2.35e-05	0.00181	1.52	Species Specific PAS
GO:0016050	vesicle organization	2.48e-05	0.00187	2.01	Species Specific PAS
GO:0002757	immune response-activating signal transduction	2.48e-05	0.00189	2.01	Species Specific PAS
GO:1901698	response to nitrogen compound	2.56e-05	0.00191	1.76	Species Specific PAS
GO:0033036	macromolecule localization	2.81e-05	0.00208	1.39	Species Specific PAS
GO:1901363	heterocyclic compound binding	1.32e-05	0.00254	1.2	Species Specific PAS
GO:0050896	response to stimulus	3.56e-05	0.0026	1.26	Species Specific PAS
GO:0005759	mitochondrial matrix	9.09e-05	0.00271	1.79	Species Specific PAS
GO:0097159	organic cyclic compound binding	1.25e-05	0.00271	1.2	Species Specific PAS
GO:0009057	macromolecule catabolic process	3.81e-05	0.00276	1.5	Species Specific PAS
GO:0031090	organelle membrane	0.00011	0.00318	1.31	Species Specific PAS
GO:0006793	phosphorus metabolic process	4.48e-05	0.00322	1.4	Species Specific PAS
GO:0003743	translation initiation factor activity	1.93e-05	0.00335	2.97	Species Specific PAS
GO:0002429	immune response-activating cell surface receptor signaling pathway	4.86e-05	0.00346	2.16	Species Specific PAS
GO:0009199	ribonucleoside triphosphate metabolic process	5.06e-05	0.00356	2.52	Species Specific PAS
GO:0016043	cellular component organization	5.24e-05	0.00366	1.22	Species Specific PAS
GO:0009126	purine nucleoside monophosphate metabolic process	5.53e-05	0.00383	2.43	Species Specific PAS
GO:0043488	regulation of mRNA stability	5.71e-05	0.00384	2.29	Species Specific PAS
GO:0033365	protein localization to organelle	5.63e-05	0.00386	1.6	Species Specific PAS
GO:0061024	membrane organization	5.85e-05	0.00386	1.62	Species Specific PAS
GO:0043487	regulation of RNA stability	5.71e-05	0.00388	2.29	Species Specific PAS
GO:0009127	purine nucleoside monophosphate biosynthetic process	5.84e-05	0.00389	2.95	Species Specific PAS
GO:0019866	organelle inner membrane	0.000171	0.00481	1.77	Species Specific PAS
GO:0030054	cell junction	0.000178	0.00488	1.6	Species Specific PAS
GO:0071310	cellular response to organic substance	7.89e-05	0.00512	1.55	Species Specific PAS
GO:0002253	activation of immune response	7.84e-05	0.00513	1.91	Species Specific PAS
GO:0010243	response to organonitrogen compound	8.24e-05	0.0053	1.75	Species Specific PAS
GO:0050839	cell adhesion molecule binding	3.47e-05	0.00547	1.86	Species Specific PAS
GO:0070125	mitochondrial translational elongation	9.06e-05	0.00578	2.74	Species Specific PAS
GO:0006796	phosphate-containing compound metabolic process	0.000102	0.00643	1.38	Species Specific PAS
GO:0006091	generation of precursor metabolites and energy	0.000109	0.00681	2.12	Species Specific PAS
GO:0016071	mRNA metabolic process	0.000121	0.00754	1.6	Species Specific PAS
GO:0009152	purine ribonucleotide biosynthetic process	0.000131	0.00756	2.48	Species Specific PAS
GO:0009144	purine nucleoside triphosphate metabolic process	0.000131	0.00762	2.48	Species Specific PAS
GO:0009205	purine ribonucleoside triphosphate metabolic process	0.000131	0.00768	2.48	Species Specific PAS
GO:0006414	translational elongation	0.000131	0.00774	2.48	Species Specific PAS
GO:0090407	organophosphate biosynthetic process	0.000129	0.00777	1.69	Species Specific PAS
GO:0043170	macromolecule metabolic process	0.00013	0.00778	1.18	Species Specific PAS
GO:0055114	oxidation-reduction process	0.000129	0.00782	1.64	Species Specific PAS
GO:0061013	regulation of mRNA catabolic process	0.000128	0.00783	2.2	Species Specific PAS
GO:0043624	cellular protein complex disassembly	0.000128	0.0079	2.2	Species Specific PAS
GO:0009167	purine ribonucleoside monophosphate metabolic process	0.000138	0.00793	2.39	Species Specific PAS
GO:0044265	cellular macromolecule catabolic process	0.000144	0.00812	1.48	Species Specific PAS
GO:1903311	regulation of mRNA metabolic process	0.000143	0.00813	1.98	Species Specific PAS
GO:0003824	catalytic activity	5.68e-05	0.00821	1.21	Species Specific PAS
GO:0051716	cellular response to stimulus	0.000152	0.00853	1.31	Species Specific PAS
GO:0019899	enzyme binding	6.39e-05	0.00853	1.36	Species Specific PAS
GO:0030667	secretory granule membrane	0.000332	0.00889	2.27	Species Specific PAS
GO:0098796	membrane protein complex	0.000361	0.00943	1.53	Species Specific PAS
GO:0009168	purine ribonucleoside monophosphate biosynthetic process	0.000175	0.00944	2.92	Species Specific PAS
GO:0009132	nucleoside diphosphate metabolic process	0.000175	0.00951	2.92	Species Specific PAS
GO:0009142	nucleoside triphosphate biosynthetic process	0.000175	0.00958	2.92	Species Specific PAS
GO:0003729	mRNA binding	7.76e-05	0.00961	2.04	Species Specific PAS
GO:0009185	ribonucleoside diphosphate metabolic process	0.000175	0.00965	2.92	Species Specific PAS
GO:1901068	guanosine-containing compound metabolic process	0.000175	0.00972	2.92	Species Specific PAS
GO:0031329	regulation of cellular catabolic process	0.00021	0.0113	1.52	Species Specific PAS
GO:0002764	immune response-regulating signaling pathway	0.000218	0.0116	1.83	Species Specific PAS
GO:0036094	small molecule binding	1e-04	0.0116	1.35	Species Specific PAS
GO:0009719	response to endogenous stimulus	0.000223	0.0118	1.62	Species Specific PAS
GO:0019439	aromatic compound catabolic process	0.000229	0.012	1.67	Species Specific PAS
GO:0006520	cellular amino acid metabolic process	0.000239	0.0124	2.08	Species Specific PAS
GO:0016874	ligase activity	0.000115	0.0125	2.59	Species Specific PAS
GO:0009894	regulation of catabolic process	0.000252	0.013	1.47	Species Specific PAS
GO:0034654	nucleobase-containing compound biosynthetic process	0.000254	0.013	1.51	Species Specific PAS
GO:0042493	response to drug	0.000273	0.0139	1.7	Species Specific PAS
GO:0008135	translation factor activity, RNA binding	0.000138	0.0141	2.39	Species Specific PAS
GO:1901699	cellular response to nitrogen compound	0.000294	0.0149	1.94	Species Specific PAS
GO:0009119	ribonucleoside metabolic process	0.000306	0.0154	2.55	Species Specific PAS
GO:0006415	translational termination	0.000333	0.0165	2.43	Species Specific PAS
GO:1901361	organic cyclic compound catabolic process	0.000333	0.0166	1.64	Species Specific PAS
GO:0009116	nucleoside metabolic process	0.00034	0.0166	2.34	Species Specific PAS
GO:0034404	nucleobase-containing small molecule biosynthetic process	0.00034	0.0167	2.34	Species Specific PAS
GO:0099023	tethering complex	0.000699	0.0178	2.65	Species Specific PAS
GO:0006996	organelle organization	0.000367	0.0179	1.29	Species Specific PAS
GO:1905369	endopeptidase complex	0.000846	0.0201	3.24	Species Specific PAS
GO:1905368	peptidase complex	0.000846	0.0206	3.24	Species Specific PAS
GO:0000502	proteasome complex	0.000846	0.0211	3.24	Species Specific PAS
GO:0031410	cytoplasmic vesicle	0.000939	0.0219	1.41	Species Specific PAS
GO:1901362	organic cyclic compound biosynthetic process	0.000456	0.022	1.44	Species Specific PAS
GO:0034655	nucleobase-containing compound catabolic process	0.000485	0.0233	1.64	Species Specific PAS
GO:0009135	purine nucleoside diphosphate metabolic process	0.000518	0.0244	2.88	Species Specific PAS
GO:0003725	double-stranded RNA binding	0.000254	0.0244	2.7	Species Specific PAS
GO:0009179	purine ribonucleoside diphosphate metabolic process	0.000518	0.0246	2.88	Species Specific PAS
GO:0060071	Wnt signaling pathway, planar cell polarity pathway	0.000518	0.0247	2.88	Species Specific PAS
GO:0006605	protein targeting	0.000545	0.0255	1.75	Species Specific PAS
GO:0000166	nucleotide binding	0.000302	0.0262	1.34	Species Specific PAS
GO:1901135	carbohydrate derivative metabolic process	0.000565	0.0263	1.54	Species Specific PAS
GO:0046700	heterocycle catabolic process	0.000574	0.0264	1.62	Species Specific PAS
GO:0044270	cellular nitrogen compound catabolic process	0.000574	0.0265	1.62	Species Specific PAS
GO:0007006	mitochondrial membrane organization	0.000582	0.0266	2.07	Species Specific PAS
GO:0006396	RNA processing	0.00059	0.0268	1.49	Species Specific PAS
GO:0002768	immune response-regulating cell surface receptor signaling pathway	0.000594	0.0268	1.91	Species Specific PAS
GO:0032555	purine ribonucleotide binding	0.000325	0.0268	1.37	Species Specific PAS
GO:0019438	aromatic compound biosynthetic process	0.000611	0.0272	1.45	Species Specific PAS
GO:0018130	heterocycle biosynthetic process	0.000611	0.0274	1.45	Species Specific PAS
GO:1901265	nucleoside phosphate binding	0.000302	0.0275	1.34	Species Specific PAS
GO:1901137	carbohydrate derivative biosynthetic process	0.000654	0.029	1.76	Species Specific PAS
GO:0042802	identical protein binding	0.000375	0.0296	1.35	Species Specific PAS
GO:0031145	anaphase-promoting complex-dependent catabolic process	0.000699	0.0306	2.65	Species Specific PAS
GO:0071345	cellular response to cytokine stimulus	0.000705	0.0307	1.83	Species Specific PAS
GO:0006906	vesicle fusion	0.000699	0.0308	2.65	Species Specific PAS
GO:0006614	SRP-dependent cotranslational protein targeting to membrane	0.000717	0.031	2.16	Species Specific PAS
GO:0007007	inner mitochondrial membrane organization	0.000846	0.0334	3.24	Species Specific PAS
GO:0046039	GTP metabolic process	0.000846	0.0336	3.24	Species Specific PAS
GO:0034248	regulation of cellular amide metabolic process	0.000853	0.0336	1.65	Species Specific PAS
GO:0046031	ADP metabolic process	0.000846	0.0338	3.24	Species Specific PAS
GO:0032784	regulation of DNA-templated transcription, elongation	0.000846	0.034	3.24	Species Specific PAS
GO:0016052	carbohydrate catabolic process	0.000797	0.0341	2.49	Species Specific PAS
GO:0032727	positive regulation of interferon-alpha production	0.000846	0.0342	3.24	Species Specific PAS
GO:0032481	positive regulation of type I interferon production	0.000797	0.0343	2.49	Species Specific PAS
GO:0048284	organelle fusion	0.000817	0.0343	2.29	Species Specific PAS
GO:0043039	tRNA aminoacylation	0.000846	0.0344	3.24	Species Specific PAS
GO:0061025	membrane fusion	0.000817	0.0345	2.29	Species Specific PAS
GO:0090174	organelle membrane fusion	0.00083	0.0345	2.38	Species Specific PAS
GO:0071826	ribonucleoprotein complex subunit organization	0.000837	0.0346	1.84	Species Specific PAS
GO:0043038	amino acid activation	0.000846	0.0346	3.24	Species Specific PAS
GO:0006888	ER to Golgi vesicle-mediated transport	0.000817	0.0347	2.29	Species Specific PAS
GO:0070126	mitochondrial translational termination	0.00083	0.0347	2.38	Species Specific PAS
GO:0032647	regulation of interferon-alpha production	0.000846	0.0347	3.24	Species Specific PAS
GO:0034613	cellular protein localization	0.000887	0.0347	1.42	Species Specific PAS
GO:0051169	nuclear transport	0.000942	0.0363	1.97	Species Specific PAS
GO:0007005	mitochondrion organization	0.000938	0.0365	1.77	Species Specific PAS
GO:0006913	nucleocytoplasmic transport	0.000942	0.0365	1.97	Species Specific PAS
GO:0017076	purine nucleotide binding	0.000494	0.0373	1.36	Species Specific PAS
GO:0035639	purine ribonucleoside triphosphate binding	0.000546	0.0379	1.36	Species Specific PAS
GO:0044877	protein-containing complex binding	0.000527	0.0381	1.46	Species Specific PAS
GO:0032553	ribonucleotide binding	0.000606	0.0404	1.35	Species Specific PAS
GO:0006413	translational initiation	1.35e-06	0.00908	32.08	TranslationandAPA
GO:0044444	cytoplasmic part	3.69e-22	3.95e-19	1.27	APA and protein,no expression difference
GO:0003723	RNA binding	1.86e-21	3.22e-18	1.92	APA and protein,no expression difference
GO:0005829	cytosol	6.45e-21	3.46e-18	1.46	APA and protein,no expression difference
GO:0070062	extracellular exosome	4.35e-18	9.32e-16	1.99	APA and protein,no expression difference
GO:1903561	extracellular vesicle	4.35e-18	1.16e-15	1.99	APA and protein,no expression difference
GO:0043230	extracellular organelle	4.35e-18	1.55e-15	1.99	APA and protein,no expression difference
GO:0009987	cellular process	7.07e-19	5.23e-15	1.16	APA and protein,no expression difference
GO:0031982	vesicle	5.58e-16	9.97e-14	1.69	APA and protein,no expression difference
GO:0044421	extracellular region part	2.78e-13	4.26e-11	1.72	APA and protein,no expression difference
GO:0032991	protein-containing complex	1.12e-12	1.5e-10	1.37	APA and protein,no expression difference
GO:0044237	cellular metabolic process	1.65e-13	6.11e-10	1.28	APA and protein,no expression difference
GO:0031974	membrane-enclosed lumen	1.11e-11	1.08e-09	1.93	APA and protein,no expression difference
GO:0070013	intracellular organelle lumen	1.11e-11	1.19e-09	1.93	APA and protein,no expression difference
GO:0002252	immune effector process	5.39e-13	1.33e-09	2.16	APA and protein,no expression difference
GO:0043233	organelle lumen	1.11e-11	1.33e-09	1.93	APA and protein,no expression difference
GO:0008152	metabolic process	2.19e-12	4.04e-09	1.25	APA and protein,no expression difference
GO:0044424	intracellular part	5.72e-11	5.11e-09	1.08	APA and protein,no expression difference
GO:0002376	immune system process	5.13e-12	7.59e-09	1.77	APA and protein,no expression difference
GO:0043299	leukocyte degranulation	8.35e-12	1.03e-08	2.55	APA and protein,no expression difference
GO:0002275	myeloid cell activation involved in immune response	9.82e-12	1.04e-08	2.51	APA and protein,no expression difference
GO:0042119	neutrophil activation	2.25e-11	1.51e-08	2.54	APA and protein,no expression difference
GO:0051704	multi-organism process	2.53e-11	1.56e-08	1.74	APA and protein,no expression difference
GO:0036230	granulocyte activation	2.25e-11	1.66e-08	2.54	APA and protein,no expression difference
GO:0002283	neutrophil activation involved in immune response	2.25e-11	1.85e-08	2.54	APA and protein,no expression difference
GO:0045055	regulated exocytosis	3.56e-11	2.03e-08	2.37	APA and protein,no expression difference
GO:0043312	neutrophil degranulation	2.25e-11	2.08e-08	2.54	APA and protein,no expression difference
GO:0044419	interspecies interaction between organisms	4.93e-11	2.6e-08	1.88	APA and protein,no expression difference
GO:0006810	transport	7.89e-11	3.89e-08	1.44	APA and protein,no expression difference
GO:0006887	exocytosis	8.68e-11	4.01e-08	2.26	APA and protein,no expression difference
GO:0044403	symbiont process	9.95e-11	4.09e-08	1.93	APA and protein,no expression difference
GO:0016032	viral process	9.95e-11	4.33e-08	1.93	APA and protein,no expression difference
GO:0002263	cell activation involved in immune response	2.24e-10	7.91e-08	2.31	APA and protein,no expression difference
GO:0002366	leukocyte activation involved in immune response	2.24e-10	8.3e-08	2.31	APA and protein,no expression difference
GO:0051234	establishment of localization	2.15e-10	8.35e-08	1.41	APA and protein,no expression difference
GO:0071704	organic substance metabolic process	3.53e-10	1.19e-07	1.24	APA and protein,no expression difference
GO:0034641	cellular nitrogen compound metabolic process	3.81e-10	1.22e-07	1.42	APA and protein,no expression difference
GO:0046907	intracellular transport	4.96e-10	1.53e-07	1.67	APA and protein,no expression difference
GO:0002274	myeloid leukocyte activation	5.5e-10	1.63e-07	2.3	APA and protein,no expression difference
GO:1904813	ficolin-1-rich granule lumen	2.19e-09	1.81e-07	3.08	APA and protein,no expression difference
GO:0044249	cellular biosynthetic process	6.67e-10	1.9e-07	1.54	APA and protein,no expression difference
GO:0006886	intracellular protein transport	7.5e-10	2.05e-07	1.89	APA and protein,no expression difference
GO:0016020	membrane	3.15e-09	2.41e-07	1.27	APA and protein,no expression difference
GO:0016192	vesicle-mediated transport	1.23e-09	3.25e-07	1.7	APA and protein,no expression difference
GO:0005515	protein binding	4.6e-10	3.99e-07	1.11	APA and protein,no expression difference
GO:0044429	mitochondrial part	6.52e-09	4.66e-07	1.72	APA and protein,no expression difference
GO:0044238	primary metabolic process	1.94e-09	4.94e-07	1.24	APA and protein,no expression difference
GO:1901566	organonitrogen compound biosynthetic process	2.25e-09	5.55e-07	1.81	APA and protein,no expression difference
GO:1901576	organic substance biosynthetic process	3.55e-09	8.47e-07	1.5	APA and protein,no expression difference
GO:0006807	nitrogen compound metabolic process	4.26e-09	9.86e-07	1.25	APA and protein,no expression difference
GO:0051649	establishment of localization in cell	4.53e-09	1.02e-06	1.59	APA and protein,no expression difference
GO:0009058	biosynthetic process	4.82e-09	1.05e-06	1.5	APA and protein,no expression difference
GO:0046903	secretion	6.53e-09	1.38e-06	1.98	APA and protein,no expression difference
GO:0044271	cellular nitrogen compound biosynthetic process	8.66e-09	1.78e-06	1.64	APA and protein,no expression difference
GO:0032940	secretion by cell	1.02e-08	2.03e-06	2	APA and protein,no expression difference
GO:0044446	intracellular organelle part	5.53e-08	3.49e-06	1.15	APA and protein,no expression difference
GO:0043226	organelle	5.45e-08	3.65e-06	1.14	APA and protein,no expression difference
GO:0015031	protein transport	2.12e-08	4.12e-06	1.65	APA and protein,no expression difference
GO:0045321	leukocyte activation	2.45e-08	4.65e-06	1.94	APA and protein,no expression difference
GO:0019693	ribose phosphate metabolic process	4.63e-08	8.57e-06	2.39	APA and protein,no expression difference
GO:0043043	peptide biosynthetic process	4.79e-08	8.64e-06	2.35	APA and protein,no expression difference
GO:0045184	establishment of protein localization	4.93e-08	8.68e-06	1.61	APA and protein,no expression difference
GO:1901564	organonitrogen compound metabolic process	7.76e-08	1.34e-05	1.29	APA and protein,no expression difference
GO:0051179	localization	8.27e-08	1.39e-05	1.32	APA and protein,no expression difference
GO:0043603	cellular amide metabolic process	8.73e-08	1.43e-05	1.9	APA and protein,no expression difference
GO:0006518	peptide metabolic process	9.05e-08	1.46e-05	2.16	APA and protein,no expression difference
GO:0015833	peptide transport	9.26e-08	1.46e-05	1.61	APA and protein,no expression difference
GO:1990904	ribonucleoprotein complex	2.59e-07	1.54e-05	1.7	APA and protein,no expression difference
GO:0006139	nucleobase-containing compound metabolic process	1.06e-07	1.57e-05	1.39	APA and protein,no expression difference
GO:0046483	heterocycle metabolic process	1.03e-07	1.59e-05	1.38	APA and protein,no expression difference
GO:0006725	cellular aromatic compound metabolic process	1.06e-07	1.6e-05	1.38	APA and protein,no expression difference
GO:0006412	translation	1.17e-07	1.7e-05	2.33	APA and protein,no expression difference
GO:0051641	cellular localization	1.37e-07	1.94e-05	1.46	APA and protein,no expression difference
GO:1901360	organic cyclic compound metabolic process	1.47e-07	2.06e-05	1.36	APA and protein,no expression difference
GO:0042221	response to chemical	1.8e-07	2.47e-05	1.51	APA and protein,no expression difference
GO:0071705	nitrogen compound transport	1.86e-07	2.5e-05	1.54	APA and protein,no expression difference
GO:0060205	cytoplasmic vesicle lumen	5.44e-07	2.78e-05	2.52	APA and protein,no expression difference
GO:0044248	cellular catabolic process	2.15e-07	2.84e-05	1.5	APA and protein,no expression difference
GO:0031983	vesicle lumen	5.44e-07	2.92e-05	2.52	APA and protein,no expression difference
GO:0044422	organelle part	6.22e-07	3.03e-05	1.13	APA and protein,no expression difference
GO:0034774	secretory granule lumen	5.44e-07	3.07e-05	2.52	APA and protein,no expression difference
GO:0042886	amide transport	2.62e-07	3.4e-05	1.58	APA and protein,no expression difference
GO:0006163	purine nucleotide metabolic process	2.85e-07	3.45e-05	2.3	APA and protein,no expression difference
GO:0010033	response to organic substance	2.74e-07	3.49e-05	1.56	APA and protein,no expression difference
GO:0009259	ribonucleotide metabolic process	2.84e-07	3.5e-05	2.34	APA and protein,no expression difference
GO:0043604	amide biosynthetic process	2.94e-07	3.51e-05	2.05	APA and protein,no expression difference
GO:0001775	cell activation	2.83e-07	3.55e-05	1.82	APA and protein,no expression difference
GO:0044433	cytoplasmic vesicle part	8.26e-07	3.85e-05	1.65	APA and protein,no expression difference
GO:0072594	establishment of protein localization to organelle	3.63e-07	4.26e-05	1.97	APA and protein,no expression difference
GO:0044464	cell part	1.7e-06	7.29e-05	1.05	APA and protein,no expression difference
GO:0044391	ribosomal subunit	1.66e-06	7.43e-05	2.29	APA and protein,no expression difference
GO:0006413	translational initiation	6.84e-07	7.91e-05	2.36	APA and protein,no expression difference
GO:0031966	mitochondrial membrane	1.93e-06	7.96e-05	1.84	APA and protein,no expression difference
GO:0009117	nucleotide metabolic process	7.19e-07	8.05e-05	2.04	APA and protein,no expression difference
GO:0006753	nucleoside phosphate metabolic process	7.19e-07	8.18e-05	2.04	APA and protein,no expression difference
GO:0005575	cellular_component	2.12e-06	8.4e-05	1.03	APA and protein,no expression difference
GO:1901575	organic substance catabolic process	9.16e-07	0.000101	1.49	APA and protein,no expression difference
GO:0022411	cellular component disassembly	1.35e-06	0.000147	2.16	APA and protein,no expression difference
GO:0003735	structural constituent of ribosome	2.61e-07	0.000151	2.43	APA and protein,no expression difference
GO:0043227	membrane-bounded organelle	3.98e-06	0.000152	1.14	APA and protein,no expression difference
GO:0055086	nucleobase-containing small molecule metabolic process	1.56e-06	0.000167	1.93	APA and protein,no expression difference
GO:0009150	purine ribonucleotide metabolic process	1.66e-06	0.000176	2.29	APA and protein,no expression difference
GO:0008150	biological_process	1.7e-06	0.000177	1.05	APA and protein,no expression difference
GO:0005488	binding	4.54e-07	0.000197	1.06	APA and protein,no expression difference
GO:0009124	nucleoside monophosphate biosynthetic process	2.06e-06	0.000212	3.01	APA and protein,no expression difference
GO:0045296	cadherin binding	6.3e-07	0.000219	2.21	APA and protein,no expression difference
GO:0009123	nucleoside monophosphate metabolic process	3.24e-06	0.000328	2.54	APA and protein,no expression difference
GO:0005198	structural molecule activity	1.17e-06	0.000339	1.99	APA and protein,no expression difference
GO:0009056	catabolic process	3.54e-06	0.000354	1.43	APA and protein,no expression difference
GO:0010608	posttranscriptional regulation of gene expression	3.75e-06	0.00037	1.82	APA and protein,no expression difference
GO:0009165	nucleotide biosynthetic process	4.04e-06	0.000388	2.3	APA and protein,no expression difference
GO:1901293	nucleoside phosphate biosynthetic process	4.04e-06	0.000393	2.3	APA and protein,no expression difference
GO:0043933	protein-containing complex subunit organization	4.75e-06	0.000451	1.49	APA and protein,no expression difference
GO:0003674	molecular_function	1.83e-06	0.000454	1.04	APA and protein,no expression difference
GO:0043229	intracellular organelle	1.51e-05	0.000539	1.12	APA and protein,no expression difference
GO:0005739	mitochondrion	1.49e-05	0.000551	1.47	APA and protein,no expression difference
GO:0072521	purine-containing compound metabolic process	6.09e-06	0.00057	2.08	APA and protein,no expression difference
GO:0046390	ribose phosphate biosynthetic process	7.23e-06	0.000668	2.59	APA and protein,no expression difference
GO:0048193	Golgi vesicle transport	7.45e-06	0.00068	2.13	APA and protein,no expression difference
GO:0034645	cellular macromolecule biosynthetic process	8.75e-06	0.00078	1.58	APA and protein,no expression difference
GO:0032984	protein-containing complex disassembly	8.73e-06	0.000788	2.19	APA and protein,no expression difference
GO:0071840	cellular component organization or biogenesis	9.38e-06	0.000826	1.24	APA and protein,no expression difference
GO:0071702	organic substance transport	1.14e-05	0.000991	1.42	APA and protein,no expression difference
GO:0044281	small molecule metabolic process	1.38e-05	0.00119	1.48	APA and protein,no expression difference
GO:0005737	cytoplasm	3.67e-05	0.00127	1.23	APA and protein,no expression difference
GO:0098798	mitochondrial protein complex	4.86e-05	0.00158	2.16	APA and protein,no expression difference
GO:0009156	ribonucleoside monophosphate biosynthetic process	1.93e-05	0.00159	2.97	APA and protein,no expression difference
GO:0009141	nucleoside triphosphate metabolic process	1.93e-05	0.0016	2.56	APA and protein,no expression difference
GO:0019637	organophosphate metabolic process	1.89e-05	0.00161	1.64	APA and protein,no expression difference
GO:0009260	ribonucleotide biosynthetic process	1.93e-05	0.00162	2.56	APA and protein,no expression difference
GO:0005743	mitochondrial inner membrane	4.84e-05	0.00162	1.88	APA and protein,no expression difference
GO:0009161	ribonucleoside monophosphate metabolic process	2.18e-05	0.0017	2.47	APA and protein,no expression difference
GO:0072522	purine-containing compound biosynthetic process	2.18e-05	0.00171	2.47	APA and protein,no expression difference
GO:0008104	protein localization	2.12e-05	0.00172	1.41	APA and protein,no expression difference
GO:0009059	macromolecule biosynthetic process	2.14e-05	0.00172	1.52	APA and protein,no expression difference
GO:0006164	purine nucleotide biosynthetic process	2.18e-05	0.00173	2.47	APA and protein,no expression difference
GO:0005840	ribosome	5.53e-05	0.00174	2.43	APA and protein,no expression difference
GO:0015934	large ribosomal subunit	5.71e-05	0.00175	2.29	APA and protein,no expression difference
GO:0070887	cellular response to chemical stimulus	2.35e-05	0.00181	1.52	APA and protein,no expression difference
GO:0016050	vesicle organization	2.48e-05	0.00187	2.01	APA and protein,no expression difference
GO:0002757	immune response-activating signal transduction	2.48e-05	0.00189	2.01	APA and protein,no expression difference
GO:1901698	response to nitrogen compound	2.56e-05	0.00191	1.76	APA and protein,no expression difference
GO:0033036	macromolecule localization	2.81e-05	0.00208	1.39	APA and protein,no expression difference
GO:1901363	heterocyclic compound binding	1.32e-05	0.00254	1.2	APA and protein,no expression difference
GO:0050896	response to stimulus	3.56e-05	0.0026	1.26	APA and protein,no expression difference
GO:0005759	mitochondrial matrix	9.09e-05	0.00271	1.79	APA and protein,no expression difference
GO:0097159	organic cyclic compound binding	1.25e-05	0.00271	1.2	APA and protein,no expression difference
GO:0009057	macromolecule catabolic process	3.81e-05	0.00276	1.5	APA and protein,no expression difference
GO:0031090	organelle membrane	0.00011	0.00318	1.31	APA and protein,no expression difference
GO:0006793	phosphorus metabolic process	4.48e-05	0.00322	1.4	APA and protein,no expression difference
GO:0003743	translation initiation factor activity	1.93e-05	0.00335	2.97	APA and protein,no expression difference
GO:0002429	immune response-activating cell surface receptor signaling pathway	4.86e-05	0.00346	2.16	APA and protein,no expression difference
GO:0009199	ribonucleoside triphosphate metabolic process	5.06e-05	0.00356	2.52	APA and protein,no expression difference
GO:0016043	cellular component organization	5.24e-05	0.00366	1.22	APA and protein,no expression difference
GO:0009126	purine nucleoside monophosphate metabolic process	5.53e-05	0.00383	2.43	APA and protein,no expression difference
GO:0043488	regulation of mRNA stability	5.71e-05	0.00384	2.29	APA and protein,no expression difference
GO:0033365	protein localization to organelle	5.63e-05	0.00386	1.6	APA and protein,no expression difference
GO:0061024	membrane organization	5.85e-05	0.00386	1.62	APA and protein,no expression difference
GO:0043487	regulation of RNA stability	5.71e-05	0.00388	2.29	APA and protein,no expression difference
GO:0009127	purine nucleoside monophosphate biosynthetic process	5.84e-05	0.00389	2.95	APA and protein,no expression difference
GO:0019866	organelle inner membrane	0.000171	0.00481	1.77	APA and protein,no expression difference
GO:0030054	cell junction	0.000178	0.00488	1.6	APA and protein,no expression difference
GO:0071310	cellular response to organic substance	7.89e-05	0.00512	1.55	APA and protein,no expression difference
GO:0002253	activation of immune response	7.84e-05	0.00513	1.91	APA and protein,no expression difference
GO:0010243	response to organonitrogen compound	8.24e-05	0.0053	1.75	APA and protein,no expression difference
GO:0050839	cell adhesion molecule binding	3.47e-05	0.00547	1.86	APA and protein,no expression difference
GO:0070125	mitochondrial translational elongation	9.06e-05	0.00578	2.74	APA and protein,no expression difference
GO:0006796	phosphate-containing compound metabolic process	0.000102	0.00643	1.38	APA and protein,no expression difference
GO:0006091	generation of precursor metabolites and energy	0.000109	0.00681	2.12	APA and protein,no expression difference
GO:0016071	mRNA metabolic process	0.000121	0.00754	1.6	APA and protein,no expression difference
GO:0009152	purine ribonucleotide biosynthetic process	0.000131	0.00756	2.48	APA and protein,no expression difference
GO:0009144	purine nucleoside triphosphate metabolic process	0.000131	0.00762	2.48	APA and protein,no expression difference
GO:0009205	purine ribonucleoside triphosphate metabolic process	0.000131	0.00768	2.48	APA and protein,no expression difference
GO:0006414	translational elongation	0.000131	0.00774	2.48	APA and protein,no expression difference
GO:0090407	organophosphate biosynthetic process	0.000129	0.00777	1.69	APA and protein,no expression difference
GO:0043170	macromolecule metabolic process	0.00013	0.00778	1.18	APA and protein,no expression difference
GO:0055114	oxidation-reduction process	0.000129	0.00782	1.64	APA and protein,no expression difference
GO:0061013	regulation of mRNA catabolic process	0.000128	0.00783	2.2	APA and protein,no expression difference
GO:0043624	cellular protein complex disassembly	0.000128	0.0079	2.2	APA and protein,no expression difference
GO:0009167	purine ribonucleoside monophosphate metabolic process	0.000138	0.00793	2.39	APA and protein,no expression difference
GO:0044265	cellular macromolecule catabolic process	0.000144	0.00812	1.48	APA and protein,no expression difference
GO:1903311	regulation of mRNA metabolic process	0.000143	0.00813	1.98	APA and protein,no expression difference
GO:0003824	catalytic activity	5.68e-05	0.00821	1.21	APA and protein,no expression difference
GO:0051716	cellular response to stimulus	0.000152	0.00853	1.31	APA and protein,no expression difference
GO:0019899	enzyme binding	6.39e-05	0.00853	1.36	APA and protein,no expression difference
GO:0030667	secretory granule membrane	0.000332	0.00889	2.27	APA and protein,no expression difference
GO:0098796	membrane protein complex	0.000361	0.00943	1.53	APA and protein,no expression difference
GO:0009168	purine ribonucleoside monophosphate biosynthetic process	0.000175	0.00944	2.92	APA and protein,no expression difference
GO:0009132	nucleoside diphosphate metabolic process	0.000175	0.00951	2.92	APA and protein,no expression difference
GO:0009142	nucleoside triphosphate biosynthetic process	0.000175	0.00958	2.92	APA and protein,no expression difference
GO:0003729	mRNA binding	7.76e-05	0.00961	2.04	APA and protein,no expression difference
GO:0009185	ribonucleoside diphosphate metabolic process	0.000175	0.00965	2.92	APA and protein,no expression difference
GO:1901068	guanosine-containing compound metabolic process	0.000175	0.00972	2.92	APA and protein,no expression difference
GO:0031329	regulation of cellular catabolic process	0.00021	0.0113	1.52	APA and protein,no expression difference
GO:0002764	immune response-regulating signaling pathway	0.000218	0.0116	1.83	APA and protein,no expression difference
GO:0036094	small molecule binding	1e-04	0.0116	1.35	APA and protein,no expression difference
GO:0009719	response to endogenous stimulus	0.000223	0.0118	1.62	APA and protein,no expression difference
GO:0019439	aromatic compound catabolic process	0.000229	0.012	1.67	APA and protein,no expression difference
GO:0006520	cellular amino acid metabolic process	0.000239	0.0124	2.08	APA and protein,no expression difference
GO:0016874	ligase activity	0.000115	0.0125	2.59	APA and protein,no expression difference
GO:0009894	regulation of catabolic process	0.000252	0.013	1.47	APA and protein,no expression difference
GO:0034654	nucleobase-containing compound biosynthetic process	0.000254	0.013	1.51	APA and protein,no expression difference
GO:0042493	response to drug	0.000273	0.0139	1.7	APA and protein,no expression difference
GO:0008135	translation factor activity, RNA binding	0.000138	0.0141	2.39	APA and protein,no expression difference
GO:1901699	cellular response to nitrogen compound	0.000294	0.0149	1.94	APA and protein,no expression difference
GO:0009119	ribonucleoside metabolic process	0.000306	0.0154	2.55	APA and protein,no expression difference
GO:0006415	translational termination	0.000333	0.0165	2.43	APA and protein,no expression difference
GO:1901361	organic cyclic compound catabolic process	0.000333	0.0166	1.64	APA and protein,no expression difference
GO:0009116	nucleoside metabolic process	0.00034	0.0166	2.34	APA and protein,no expression difference
GO:0034404	nucleobase-containing small molecule biosynthetic process	0.00034	0.0167	2.34	APA and protein,no expression difference
GO:0099023	tethering complex	0.000699	0.0178	2.65	APA and protein,no expression difference
GO:0006996	organelle organization	0.000367	0.0179	1.29	APA and protein,no expression difference
GO:1905369	endopeptidase complex	0.000846	0.0201	3.24	APA and protein,no expression difference
GO:1905368	peptidase complex	0.000846	0.0206	3.24	APA and protein,no expression difference
GO:0000502	proteasome complex	0.000846	0.0211	3.24	APA and protein,no expression difference
GO:0031410	cytoplasmic vesicle	0.000939	0.0219	1.41	APA and protein,no expression difference
GO:1901362	organic cyclic compound biosynthetic process	0.000456	0.022	1.44	APA and protein,no expression difference
GO:0034655	nucleobase-containing compound catabolic process	0.000485	0.0233	1.64	APA and protein,no expression difference
GO:0009135	purine nucleoside diphosphate metabolic process	0.000518	0.0244	2.88	APA and protein,no expression difference
GO:0003725	double-stranded RNA binding	0.000254	0.0244	2.7	APA and protein,no expression difference
GO:0009179	purine ribonucleoside diphosphate metabolic process	0.000518	0.0246	2.88	APA and protein,no expression difference
GO:0060071	Wnt signaling pathway, planar cell polarity pathway	0.000518	0.0247	2.88	APA and protein,no expression difference
GO:0006605	protein targeting	0.000545	0.0255	1.75	APA and protein,no expression difference
GO:0000166	nucleotide binding	0.000302	0.0262	1.34	APA and protein,no expression difference
GO:1901135	carbohydrate derivative metabolic process	0.000565	0.0263	1.54	APA and protein,no expression difference
GO:0046700	heterocycle catabolic process	0.000574	0.0264	1.62	APA and protein,no expression difference
GO:0044270	cellular nitrogen compound catabolic process	0.000574	0.0265	1.62	APA and protein,no expression difference
GO:0007006	mitochondrial membrane organization	0.000582	0.0266	2.07	APA and protein,no expression difference
GO:0006396	RNA processing	0.00059	0.0268	1.49	APA and protein,no expression difference
GO:0002768	immune response-regulating cell surface receptor signaling pathway	0.000594	0.0268	1.91	APA and protein,no expression difference
GO:0032555	purine ribonucleotide binding	0.000325	0.0268	1.37	APA and protein,no expression difference
GO:0019438	aromatic compound biosynthetic process	0.000611	0.0272	1.45	APA and protein,no expression difference
GO:0018130	heterocycle biosynthetic process	0.000611	0.0274	1.45	APA and protein,no expression difference
GO:1901265	nucleoside phosphate binding	0.000302	0.0275	1.34	APA and protein,no expression difference
GO:1901137	carbohydrate derivative biosynthetic process	0.000654	0.029	1.76	APA and protein,no expression difference
GO:0042802	identical protein binding	0.000375	0.0296	1.35	APA and protein,no expression difference
GO:0031145	anaphase-promoting complex-dependent catabolic process	0.000699	0.0306	2.65	APA and protein,no expression difference
GO:0071345	cellular response to cytokine stimulus	0.000705	0.0307	1.83	APA and protein,no expression difference
GO:0006906	vesicle fusion	0.000699	0.0308	2.65	APA and protein,no expression difference
GO:0006614	SRP-dependent cotranslational protein targeting to membrane	0.000717	0.031	2.16	APA and protein,no expression difference
GO:0007007	inner mitochondrial membrane organization	0.000846	0.0334	3.24	APA and protein,no expression difference
GO:0046039	GTP metabolic process	0.000846	0.0336	3.24	APA and protein,no expression difference
GO:0034248	regulation of cellular amide metabolic process	0.000853	0.0336	1.65	APA and protein,no expression difference
GO:0046031	ADP metabolic process	0.000846	0.0338	3.24	APA and protein,no expression difference
GO:0032784	regulation of DNA-templated transcription, elongation	0.000846	0.034	3.24	APA and protein,no expression difference
GO:0016052	carbohydrate catabolic process	0.000797	0.0341	2.49	APA and protein,no expression difference
GO:0032727	positive regulation of interferon-alpha production	0.000846	0.0342	3.24	APA and protein,no expression difference
GO:0032481	positive regulation of type I interferon production	0.000797	0.0343	2.49	APA and protein,no expression difference
GO:0048284	organelle fusion	0.000817	0.0343	2.29	APA and protein,no expression difference
GO:0043039	tRNA aminoacylation	0.000846	0.0344	3.24	APA and protein,no expression difference
GO:0061025	membrane fusion	0.000817	0.0345	2.29	APA and protein,no expression difference
GO:0090174	organelle membrane fusion	0.00083	0.0345	2.38	APA and protein,no expression difference
GO:0071826	ribonucleoprotein complex subunit organization	0.000837	0.0346	1.84	APA and protein,no expression difference
GO:0043038	amino acid activation	0.000846	0.0346	3.24	APA and protein,no expression difference
GO:0006888	ER to Golgi vesicle-mediated transport	0.000817	0.0347	2.29	APA and protein,no expression difference
GO:0070126	mitochondrial translational termination	0.00083	0.0347	2.38	APA and protein,no expression difference
GO:0032647	regulation of interferon-alpha production	0.000846	0.0347	3.24	APA and protein,no expression difference
GO:0034613	cellular protein localization	0.000887	0.0347	1.42	APA and protein,no expression difference
GO:0051169	nuclear transport	0.000942	0.0363	1.97	APA and protein,no expression difference
GO:0007005	mitochondrion organization	0.000938	0.0365	1.77	APA and protein,no expression difference
GO:0006913	nucleocytoplasmic transport	0.000942	0.0365	1.97	APA and protein,no expression difference
GO:0017076	purine nucleotide binding	0.000494	0.0373	1.36	APA and protein,no expression difference
GO:0035639	purine ribonucleoside triphosphate binding	0.000546	0.0379	1.36	APA and protein,no expression difference
GO:0044877	protein-containing complex binding	0.000527	0.0381	1.46	APA and protein,no expression difference
GO:0032553	ribonucleotide binding	0.000606	0.0404	1.35	APA and protein,no expression difference
