# Supplementary material for: Divergence in alternative polyadenylation contributes to gene regulatory differences between humans and chimpanzees
Source: eLife. 2021 Feb 17;10:e62548. doi: 10.7554/eLife.62548 (PMC7954529; doi:10.7554/eLife.62548)
Supplement: Supplementary file 2. — Column names as described – PAS: polyadenylation site, gene: gene (cluster in leafcutter), PAS_logeffectsize: log effect size for differential usage of the PAS between human and chimpanzee, PAS_deltaPAU: difference in polyadenylation site usage between human and chimpanzee (delta PSI in leafcutter), Gene_logLR: log likelihood ratio for differential usage of any PAS in the gene (cluster likelihood ratio in leafcutter), Gene_adjustedP-value: adjusted p-value for differential usage of the any PAS in the gene (cluster p-value in leafcutter). [file elife-62548-supp2.txt]

PAS	gene	PAS_logeffectsize	PAS_deltaPAU	Gene_logLR	Gene_adjustedPvalue
human38736	ABI1	0.0249131916303335	-0.00388306921210979	18.7088838495947	1.78197111766349e-06
human38737	ABI1	-0.280432675389026	-0.0572791707433574	18.7088838495947	1.78197111766349e-06
human38741	ABI1	0.0608388304900346	-0.00115426030324579	18.7088838495947	1.78197111766349e-06
human38742	ABI1	-0.283024991654457	-0.102990097246417	18.7088838495947	1.78197111766349e-06
human38753	ABI1	0.76068218946079	0.196493982883487	18.7088838495947	1.78197111766349e-06
human38809	ABI1	-0.282976544537675	-0.0311873853783576	18.7088838495947	1.78197111766349e-06
human50911	ABLIM1	-0.302615559967368	-0.0591368836285643	11.7328445427602	0.000206746295238466
chimp45617	ABLIM1	0.0541343479464282	0.0272943712848651	11.7328445427602	0.000206746295238466
human50913	ABLIM1	0.253870250133952	0.0333322691834067	11.7328445427602	0.000206746295238466
human50942	ABLIM1	1.00681286482084	0.0581448652415346	11.7328445427602	0.000206746295238466
human50952	ABLIM1	-1.01220190293385	-0.0596346220812423	11.7328445427602	0.000206746295238466
human52168	ABRAXAS2	0.650198861994298	0.0813034889324948	13.3413800133576	5.41233910286232e-05
human52169	ABRAXAS2	-1.44977940220963	-0.085157267904748	13.3413800133576	5.41233910286232e-05
human52174	ABRAXAS2	0.687146936097754	0.0557583493137971	13.3413800133576	5.41233910286232e-05
human52179	ABRAXAS2	0.369603046100811	0.0528470302709697	13.3413800133576	5.41233910286232e-05
human52184	ABRAXAS2	-0.257169441983234	-0.104751600612514	13.3413800133576	5.41233910286232e-05
human51921	ACADSB	1.08302507266119	0.0839290214489852	29.3170116817491	7.26489701549374e-10
human51928	ACADSB	-0.613217587112249	-0.0287909132529633	29.3170116817491	7.26489701549374e-10
human51934	ACADSB	-0.250086540621821	-0.00696844447024017	29.3170116817491	7.26489701549374e-10
chimp46375	ACADSB	-0.249792478217058	-0.00689681511998	29.3170116817491	7.26489701549374e-10
human51938	ACADSB	-0.520036923108051	-0.0996894652596366	29.3170116817491	7.26489701549374e-10
chimp46380	ACADSB	-0.561880399823468	-0.105338359671561	29.3170116817491	7.26489701549374e-10
human51942	ACADSB	1.11198885622146	0.163754976325396	29.3170116817491	7.26489701549374e-10
human38979	ACBD5	-0.284676754585665	-0.0197541542230082	22.0708343726424	3.06980758335358e-07
human38984	ACBD5	-0.287162628367679	-0.0130664364722094	22.0708343726424	3.06980758335358e-07
human38987	ACBD5	1.72351581069281	0.169096293588431	22.0708343726424	3.06980758335358e-07
human38988	ACBD5	-0.287919106934865	-0.0104008944517384	22.0708343726424	3.06980758335358e-07
human38990	ACBD5	-0.287919106934865	-0.0204875801727268	22.0708343726424	3.06980758335358e-07
human38992	ACBD5	-0.287919106934865	-0.0579753240922555	22.0708343726424	3.06980758335358e-07
human38998	ACBD5	-0.287919106934865	-0.047411904176493	22.0708343726424	3.06980758335358e-07
human50479	ACSL5	0.847324991794528	0.0488559392790637	6.91125858367741	0.0110370281359794
chimp45287	ACSL5	-0.398181440373374	-0.0544685304276877	6.91125858367741	0.0110370281359794
human50487	ACSL5	-0.334527078580951	-0.0426346870209076	6.91125858367741	0.0110370281359794
human50490	ACSL5	0.00741282038874038	0.0398959497048341	6.91125858367741	0.0110370281359794
human50492	ACSL5	-0.122029293228942	0.00835132846469763	6.91125858367741	0.0110370281359794
human46351	ACTA2	-0.117037623392677	-0.00325058072872486	6.58291506312469	0.00229541863092019
human46353	ACTA2	1.53712847200717	0.106387688597481	6.58291506312469	0.00229541863092019
chimp41338	ACTA2	-1.42009084861449	-0.103137107868756	6.58291506312469	0.00229541863092019
human49458	ACTR1A	-0.116283518856862	-0.00359504174312131	4.11672231464217	0.0506956849319282
human49460	ACTR1A	-0.355630647082979	-0.0400738653795994	4.11672231464217	0.0506956849319282
chimp44119	ACTR1A	-0.197454295926438	-0.00943030371033829	4.11672231464217	0.0506956849319282
chimp44127	ACTR1A	0.669368461866279	0.0530992108330589	4.11672231464217	0.0506956849319282
human35265	ADARB2	0.0170632034525783	0.00567430494497662	0.301229322831659	0.759436441103051
human35371	ADARB2	0.0734765849445634	0.0291554634565744	0.301229322831659	0.759436441103051
human35376	ADARB2	-0.0905397883971417	-0.0348297684015512	0.301229322831659	0.759436441103051
human50070	ADD3	0.829341947038152	0.0860665391360288	17.2393329083129	2.0597213326983e-06
human50100	ADD3	0.968377020965658	0.130486391328923	17.2393329083129	2.0597213326983e-06
human50101	ADD3	0.767729189673291	0.0852795080253845	17.2393329083129	2.0597213326983e-06
chimp44925	ADD3	-2.22689480785759	-0.111719726558801	17.2393329083129	2.0597213326983e-06
human50114	ADD3	-0.338553349819512	-0.190112711931536	17.2393329083129	2.0597213326983e-06
human44493	ADK	-0.105067866108892	-0.0506855544699834	1.15004809839627	0.147006802968155
human44494	ADK	0.105067866108891	0.0506855544699834	1.15004809839627	0.147006802968155
human42378	ADO	0.622329061375026	0.0905720070268218	5.44566064369724	0.0062926914106871
human42380	ADO	-0.249520916263678	0.000834517945412214	5.44566064369724	0.0062926914106871
human42383	ADO	-0.372808145111348	-0.0914065249722339	5.44566064369724	0.0062926914106871
human50877	AFAP1L2	-1.20463838868281	-0.0931984682537874	12.750936349702	2.98861406412103e-05
human50878	AFAP1L2	-1.20463838869968	-0.0931532664910649	12.750936349702	2.98861406412103e-05
human50884	AFAP1L2	0.151536862492502	0.110340634745506	12.750936349702	2.98861406412103e-05
human50901	AFAP1L2	2.25773991488999	0.0760110999993458	12.750936349702	2.98861406412103e-05
human44037	AGAP5	-1.83209817703147	-0.115026965067955	11.2492930850067	0.000110973661345986
human44039	AGAP5	-1.83209817703224	-0.0312870184136052	11.2492930850067	0.000110973661345986
human44040	AGAP5	-1.83189682100796	-0.0116698277292028	11.2492930850067	0.000110973661345986
human44042	AGAP5	5.49609317507167	0.157983811210763	11.2492930850067	0.000110973661345986
human43308	AIFM2	-0.023440003863821	0.0433325351357449	5.64252448076013	0.0138922493029399
human43310	AIFM2	-0.325295320287274	-0.0811151097089731	5.64252448076013	0.0138922493029399
human43313	AIFM2	-0.267067377158037	-0.00766707701612229	5.64252448076013	0.0138922493029399
human43317	AIFM2	0.615802701309132	0.0454496515893504	5.64252448076013	0.0138922493029399
human47428	ALDH18A1	-0.476936853029195	-0.0868875477454091	7.84742166465549	0.00218266083352712
human47435	ALDH18A1	-0.476936394661096	-0.00863717529623387	7.84742166465549	0.00218266083352712
human47441	ALDH18A1	-0.476778667745492	-0.0090292352964479	7.84742166465549	0.00218266083352712
human47452	ALDH18A1	1.43065191543578	0.104553958338091	7.84742166465549	0.00218266083352712
human43530	ANAPC16	0.350090735423323	0.101199689432741	18.6377893979379	6.14651637138804e-07
human43543	ANAPC16	-1.18172894453144	-0.130842148990266	18.6377893979379	6.14651637138804e-07
human43544	ANAPC16	0.39884913883683	0.0275965101526403	18.6377893979379	6.14651637138804e-07
human43547	ANAPC16	-0.0664304767991365	-0.0446267604693659	18.6377893979379	6.14651637138804e-07
human43549	ANAPC16	0.49921954707042	0.0466727098742502	18.6377893979379	6.14651637138804e-07
human35662	ANKRD16	-0.335360595444022	-0.0364098398440659	22.6338174669904	4.88135848304663e-07
human35663	ANKRD16	-0.337247439211963	-0.0573889757004688	22.6338174669904	4.88135848304663e-07
human35664	ANKRD16	2.36166649126474	0.499872748154154	22.6338174669904	4.88135848304663e-07
human35666	ANKRD16	-0.337811691321752	-0.0450250481520927	22.6338174669904	4.88135848304663e-07
human35667	ANKRD16	-0.337811691321752	-0.0191704726598705	22.6338174669904	4.88135848304663e-07
human35668	ANKRD16	-0.337811691321752	-0.25606152817233	22.6338174669904	4.88135848304663e-07
human35670	ANKRD16	-0.337811691321752	-0.028044850436726	22.6338174669904	4.88135848304663e-07
chimp32587	ANKRD16	-0.337811691321752	-0.0577720331886002	22.6338174669904	4.88135848304663e-07
human38822	ANKRD26	1.32001077443677	0.132961734793295	49.1533368760884	2.20061899124584e-17
human38831	ANKRD26	2.82167405748499	0.295878674963752	49.1533368760884	2.20061899124584e-17
chimp35067	ANKRD26	-1.43383168560726	-0.0886975333540093	49.1533368760884	2.20061899124584e-17
human38845	ANKRD26	-1.43385998950303	-0.0885083637734341	49.1533368760884	2.20061899124584e-17
human38865	ANKRD26	-0.0447934424454765	-0.00991832404310464	49.1533368760884	2.20061899124584e-17
chimp35093	ANKRD26	-0.556691879225268	-0.121666461522176	49.1533368760884	2.20061899124584e-17
human38871	ANKRD26	-0.672507835140724	-0.120049727064322	49.1533368760884	2.20061899124584e-17
human45392	ANXA11	-0.35368286865157	-0.130758603879957	5.84022097448997	0.00440636351031926
human45402	ANXA11	-0.0769503344404421	0.00976302812352176	5.84022097448997	0.00440636351031926
human45428	ANXA11	0.430633203092012	0.120995575756435	5.84022097448997	0.00440636351031926
human43919	ANXA7	0.26058743160881	0.0448871057174797	5.62349553784861	0.0307845852800477
human43920	ANXA7	-0.555717935667304	-0.106024277663499	5.62349553784861	0.0307845852800477
human43930	ANXA7	-0.31842146670816	-0.0476224139580371	5.62349553784861	0.0307845852800477
human43936	ANXA7	0.189233466199651	0.0681080421670838	5.62349553784861	0.0307845852800477
human43938	ANXA7	0.424318504567003	0.0406515437369725	5.62349553784861	0.0307845852800477
human44196	AP3M1	0.42114422058561	0.0213046550792187	30.0448037336528	4.08293130116808e-10
human44198	AP3M1	0.535985881388758	0.086440013367473	30.0448037336528	4.08293130116808e-10
human44201	AP3M1	0.212993222831081	0.00869868263257662	30.0448037336528	4.08293130116808e-10
human44202	AP3M1	0.238306278327942	0.010027536413524	30.0448037336528	4.08293130116808e-10
human44205	AP3M1	-1.88191615293871	-0.193786741368529	30.0448037336528	4.08293130116808e-10
chimp39419	AP3M1	0.205950213223849	0.0280287619461971	30.0448037336528	4.08293130116808e-10
human44214	AP3M1	0.26753633658147	0.0392870919295401	30.0448037336528	4.08293130116808e-10
human38607	APBB1IP	1.02286176112107	0.0836580887534019	18.9476881414375	9.02644049172672e-06
human38616	APBB1IP	0.226548978305403	0.0395528864057428	18.9476881414375	9.02644049172672e-06
human38618	APBB1IP	0.550253761121661	0.0926421828145088	18.9476881414375	9.02644049172672e-06
human38626	APBB1IP	-0.900527736184219	-0.0921836393295651	18.9476881414375	9.02644049172672e-06
human38671	APBB1IP	-0.273344961470668	-0.00881899200646699	18.9476881414375	9.02644049172672e-06
human38681	APBB1IP	0.119243263664572	0.021038562335136	18.9476881414375	9.02644049172672e-06
human38682	APBB1IP	-0.0532847312849645	0.0123325437867124	18.9476881414375	9.02644049172672e-06
human38699	APBB1IP	-0.69175033527286	-0.14822163275947	18.9476881414375	9.02644049172672e-06
human39638	ARHGAP12	-1.01052025213333	-0.248598231010018	22.9976052629045	3.83282858838398e-07
human39640	ARHGAP12	-1.00270490238603	-0.0353716313865581	22.9976052629045	3.83282858838398e-07
human39642	ARHGAP12	1.33762650687286	0.0722942369615583	22.9976052629045	3.83282858838398e-07
human39652	ARHGAP12	-0.211054377495346	0.00629483992297269	22.9976052629045	3.83282858838398e-07
human39666	ARHGAP12	0.225078295939682	0.0483844834126236	22.9976052629045	3.83282858838398e-07
human39669	ARHGAP12	0.406586012912867	0.0651814581147294	22.9976052629045	3.83282858838398e-07
human39670	ARHGAP12	0.47678710476886	0.0876591454640938	22.9976052629045	3.83282858838398e-07
human39678	ARHGAP12	-0.221798388479565	0.00415569852059861	22.9976052629045	3.83282858838398e-07
human48310	ARHGAP19	1.28618348085633	0.071333003017203	4.16870741977209	0.0202819708366032
human48311	ARHGAP19	-0.563674808690516	-0.00861418216354293	4.16870741977209	0.0202819708366032
human48314	ARHGAP19	-0.72250867216581	-0.06271882085366	4.16870741977209	0.0202819708366032
chimp43048	ARHGAP19-SLIT1	0.155154263723462	0.0352547737072886	4.53358516678009	0.0705247581832414
human48316	ARHGAP19-SLIT1	0.425088728022156	0.0744258204888868	4.53358516678009	0.0705247581832414
human48325	ARHGAP19-SLIT1	-0.497027582736653	-0.121043839829377	4.53358516678009	0.0705247581832414
human48327	ARHGAP19-SLIT1	-0.462122408675166	-0.0437813056941569	4.53358516678009	0.0705247581832414
human48332	ARHGAP19-SLIT1	0.3789069996662	0.0551445513273583	4.53358516678009	0.0705247581832414
human38501	ARHGAP21	0.0208489045729188	0.100504386951114	26.3050532291545	9.2830541397276e-09
human38509	ARHGAP21	2.30780236634698	0.116831587866051	26.3050532291545	9.2830541397276e-09
human38531	ARHGAP21	0.567764177542291	0.0459059456460824	26.3050532291545	9.2830541397276e-09
human38541	ARHGAP21	-0.285286865090049	0.0114702954679563	26.3050532291545	9.2830541397276e-09
human38542	ARHGAP21	-0.0579894527694768	0.0363990118125311	26.3050532291545	9.2830541397276e-09
human38560	ARHGAP21	-1.27583097040798	-0.252027852762398	26.3050532291545	9.2830541397276e-09
human38561	ARHGAP21	-1.27730816019469	-0.0590833749813377	26.3050532291545	9.2830541397276e-09
human42256	ARID5B	0.256168947011698	0.0616594157911103	4.60876789638769	0.0669869486341531
human42292	ARID5B	0.338464106942276	0.0786897279353519	4.60876789638769	0.0669869486341531
human42309	ARID5B	-0.0337343371685414	-0.00623957405216494	4.60876789638769	0.0669869486341531
human42312	ARID5B	-0.113582962047787	-0.00804067642238944	4.60876789638769	0.0669869486341531
human42324	ARID5B	-0.447315754737646	-0.126068893251908	4.60876789638769	0.0669869486341531
human49502	ARL3	-0.0400525735071837	0.0264911811798174	17.7916928300151	3.72886239221679e-06
human49505	ARL3	-0.699279701214902	-0.137090442646447	17.7916928300151	3.72886239221679e-06
human49507	ARL3	0.55282271846098	0.0435362233796067	17.7916928300151	3.72886239221679e-06
human49511	ARL3	1.00218606457094	0.102042954167317	17.7916928300151	3.72886239221679e-06
human49520	ARL3	-0.384837134365259	-0.020005868045071	17.7916928300151	3.72886239221679e-06
chimp44178	ARL3	-0.430839373944571	-0.0149740480352228	17.7916928300151	3.72886239221679e-06
human37758	ARL5B	-0.344314770402802	-0.00628925831894224	3.74804862917972	0.0688757174990439
human37763	ARL5B	1.0335569602862	0.0654657199268469	3.74804862917972	0.0688757174990439
human37769	ARL5B	-0.344620127310571	-0.00988541303897214	3.74804862917972	0.0688757174990439
human37771	ARL5B	-0.344622062572826	-0.0492910485689326	3.74804862917972	0.0688757174990439
human49213	ARMH3	-1.08394504486902	-0.310578716966652	28.3093299732031	1.67929288191847e-10
human49214	ARMH3	-1.08393245427789	-0.124935290186631	28.3093299732031	1.67929288191847e-10
human49247	ARMH3	0.28337404790044	0.0463184677360502	28.3093299732031	1.67929288191847e-10
human49252	ARMH3	0.931424737411471	0.195425156056993	28.3093299732031	1.67929288191847e-10
human49253	ARMH3	0.953078713834998	0.19377038336024	28.3093299732031	1.67929288191847e-10
human43489	ASCC1	0.422658545947596	0.197250854190299	25.4157662503781	4.76856744163335e-10
human43490	ASCC1	-0.740132742982334	-0.138787567746471	25.4157662503781	4.76856744163335e-10
human43491	ASCC1	-1.07229982345898	-0.150241482003551	25.4157662503781	4.76856744163335e-10
human43498	ASCC1	1.38977402049372	0.0917781955597219	25.4157662503781	4.76856744163335e-10
human45994	ATAD1	-0.280538182693754	-0.0377430120210086	5.98270130079618	0.0228283006181619
human45995	ATAD1	-0.209463425249019	-0.0544573987478077	5.98270130079618	0.0228283006181619
human45996	ATAD1	0.672278995319888	0.0743254941819696	5.98270130079618	0.0228283006181619
human45998	ATAD1	0.304330288965233	0.0525764362507061	5.98270130079618	0.0228283006181619
human46044	ATAD1	-0.486607676342347	-0.0347015196638594	5.98270130079618	0.0228283006181619
human51702	ATE1	-0.512343877165122	-0.104799447490434	9.56470001783418	0.00127174081007953
human51745	ATE1	0.346294496211754	0.0681791750529311	9.56470001783418	0.00127174081007953
human51746	ATE1	0.413597612640388	0.0901689703535182	9.56470001783418	0.00127174081007953
chimp46231	ATE1	-0.263243863033156	-0.0421052600356814	9.56470001783418	0.00127174081007953
human51779	ATE1	0.0156956313461362	-0.0114434378803342	9.56470001783418	0.00127174081007953
human51787	ATE1-AS1	0.738997454635044	0.176635341440077	12.6810009937994	0.000541797983053016
human51788	ATE1-AS1	-0.363486424369648	-0.0342946169576692	12.6810009937994	0.000541797983053016
human51789	ATE1-AS1	-0.320245322220929	-0.072834632183145	12.6810009937994	0.000541797983053016
human51790	ATE1-AS1	-0.0380464558577831	0.00277072405434677	12.6810009937994	0.000541797983053016
chimp46246	ATE1-AS1	-1.63711391368186	-0.0883121089065393	12.6810009937994	0.000541797983053016
human51791	ATE1-AS1	2.04401529426953	0.0696494362852756	12.6810009937994	0.000541797983053016
human51793	ATE1-AS1	-0.42412063277435	-0.0536141437323456	12.6810009937994	0.000541797983053016
human36066	ATP5F1C	-0.00599556674832261	0.00973163141055885	13.5296829360905	0.000599013653085536
chimp33125	ATP5F1C	0.100441111071536	0.0163461237686661	13.5296829360905	0.000599013653085536
human36070	ATP5F1C	0.186952789891695	0.0255981184442704	13.5296829360905	0.000599013653085536
human36071	ATP5F1C	-0.524065726084287	-0.0173937245932673	13.5296829360905	0.000599013653085536
human36077	ATP5F1C	0.298628340795535	0.021955654765666	13.5296829360905	0.000599013653085536
human36080	ATP5F1C	-0.210118134262112	-0.00935830884697597	13.5296829360905	0.000599013653085536
human36082	ATP5F1C	0.638864676125098	0.0515602259123824	13.5296829360905	0.000599013653085536
human36083	ATP5F1C	-0.484707490789141	-0.0984397208613004	13.5296829360905	0.000599013653085536
human49709	ATP5MD	-0.297744898609829	-0.0259801820967562	2.4466386385584	0.0341902575148579
human49713	ATP5MD	0.297744898609829	0.0259801820967562	2.4466386385584	0.0341902575148579
human50308	BBIP1	0.144129636693709	0.00380132563350419	8.6197150559999	0.011690224571105
human50311	BBIP1	-0.848035045277339	-0.122538666482746	8.6197150559999	0.011690224571105
human50312	BBIP1	-0.078575497263708	-0.037002425539934	8.6197150559999	0.011690224571105
human50317	BBIP1	0.70216621408071	0.180271879708039	8.6197150559999	0.011690224571105
chimp45159	BBIP1	-0.233483469694473	-0.0365124422293259	8.6197150559999	0.011690224571105
human50336	BBIP1	0.042865462015493	-0.00148720114881003	8.6197150559999	0.011690224571105
human50338	BBIP1	0.270932699445609	0.0134675300592736	8.6197150559999	0.011690224571105
human52318	BCCIP	0.871475521008416	0.156393747876972	22.7415057746143	1.09793695664938e-06
human52321	BCCIP	-0.543568950829848	-0.0798950650414848	22.7415057746143	1.09793695664938e-06
human52323	BCCIP	1.20703143092076	0.138754760144727	22.7415057746143	1.09793695664938e-06
chimp46660	BCCIP	-0.430142166700155	-0.0290895722974182	22.7415057746143	1.09793695664938e-06
human52325	BCCIP	-0.65856053975749	-0.0297030441739499	22.7415057746143	1.09793695664938e-06
human52331	BCCIP	-0.0499441076254459	-0.0287704315778039	22.7415057746143	1.09793695664938e-06
human52335	BCCIP	-0.0434894941512741	-0.0560614793835888	22.7415057746143	1.09793695664938e-06
human52343	BCCIP	-0.633630658947597	-0.0668981599982664	22.7415057746143	1.09793695664938e-06
human52344	BCCIP	0.28082896608263	-0.00473075554918739	22.7415057746143	1.09793695664938e-06
human47888	BLNK	-0.222771877988337	-0.0184550039249257	13.6113335061873	4.26691046819937e-05
chimp42710	BLNK	-0.382368410614697	-0.0565745004111938	13.6113335061873	4.26691046819937e-05
human47894	BLNK	0.10383602337143	0.0384372053278926	13.6113335061873	4.26691046819937e-05
human47941	BLNK	-0.335284469454109	-0.040444761932173	13.6113335061873	4.26691046819937e-05
human47969	BLNK	0.836588734685712	0.0770370609403998	13.6113335061873	4.26691046819937e-05
human48806	BLOC1S2	-1.06859004547769	-0.243972497627161	15.8515643227529	6.47015061497602e-06
human48807	BLOC1S2	-0.0241208348351376	0.0541841772452836	15.8515643227529	6.47015061497602e-06
human48813	BLOC1S2	0.284651301740954	0.0476123093529063	15.8515643227529	6.47015061497602e-06
human48814	BLOC1S2	0.320057089259685	0.0349869049776972	15.8515643227529	6.47015061497602e-06
human48815	BLOC1S2	0.488002489312189	0.107189106051273	15.8515643227529	6.47015061497602e-06
human45745	BMPR1A	0.132943110892317	0.0107907970733441	12.3983632476838	0.000675236685576436
human45746	BMPR1A	0.518104588819008	0.0557679661983634	12.3983632476838	0.000675236685576436
chimp40705	BMPR1A	0.362285309068028	0.03150323270857	12.3983632476838	0.000675236685576436
human45772	BMPR1A	0.759938865697584	0.125490901723324	12.3983632476838	0.000675236685576436
human45781	BMPR1A	-0.145217390741442	-0.0365861219735788	12.3983632476838	0.000675236685576436
human45818	BMPR1A	-0.987426561081715	-0.0778336215547294	12.3983632476838	0.000675236685576436
human45820	BMPR1A	-0.640627922653779	-0.109133154175293	12.3983632476838	0.000675236685576436
human40734	BMS1	-0.7750397755578	-0.031085377537166	43.911732380242	2.81130648692482e-14
human40735	BMS1	-0.459385767018269	-0.035281930213919	43.911732380242	2.81130648692482e-14
human40737	BMS1	0.0971261309522421	0.0246773556602759	43.911732380242	2.81130648692482e-14
human40738	BMS1	-0.261500083796886	-0.00327803727947523	43.911732380242	2.81130648692482e-14
chimp36522	BMS1	0.437252479254891	0.0377415508523742	43.911732380242	2.81130648692482e-14
chimp36523	BMS1	0.686809689013844	0.0563477143720922	43.911732380242	2.81130648692482e-14
human40740	BMS1	0.141753948487349	0.0473810061228613	43.911732380242	2.81130648692482e-14
human40741	BMS1	0.873526400026105	0.0636321027628456	43.911732380242	2.81130648692482e-14
human40747	BMS1	-0.740543021361476	-0.160134384739889	43.911732380242	2.81130648692482e-14
human44051	BMS1P4	-1.74774387648565	-0.0145258517068757	24.1933563887756	1.85090878199045e-08
human44052	BMS1P4	8.73934461061302	0.251665631362338	24.1933563887756	1.85090878199045e-08
chimp39262	BMS1P4	-1.74790018353184	-0.00493794014569545	24.1933563887756	1.85090878199045e-08
human44056	BMS1P4	-1.74790018353184	-0.0382472989283495	24.1933563887756	1.85090878199045e-08
human44063	BMS1P4	-1.74790018353184	-0.11796814812444	24.1933563887756	1.85090878199045e-08
human44064	BMS1P4	-1.74790018353184	-0.075986392456977	24.1933563887756	1.85090878199045e-08
human52602	BNIP3	-1.57646903910375	-0.146686845812082	15.8817245700184	2.05449623345915e-06
human52604	BNIP3	-0.0716092227423722	0.00823407571913815	15.8817245700184	2.05449623345915e-06
human52609	BNIP3	0.805914370959853	0.0768745765811572	15.8817245700184	2.05449623345915e-06
human52614	BNIP3	0.842163890886269	0.0615781935117864	15.8817245700184	2.05449623345915e-06
human46860	BTAF1	-0.0312776702338045	0.00846192055135367	6.22391377641179	0.0368206766920524
human46864	BTAF1	-0.0452962582503873	0.00720230091846759	6.22391377641179	0.0368206766920524
human46866	BTAF1	0.643327512183941	0.0397855961167818	6.22391377641179	0.0368206766920524
human46878	BTAF1	-0.180676691818179	-0.0365407857885031	6.22391377641179	0.0368206766920524
chimp41867	BTAF1	-0.234501414160254	-0.0119094689865773	6.22391377641179	0.0368206766920524
human46925	BTAF1	-0.151575477721317	-0.0069995628115227	6.22391377641179	0.0368206766920524
human49030	BTRC	1.14541070686107	0.0896064490757746	7.16269738687288	0.0333520402943212
human49046	BTRC	-0.190897383544567	-0.00870409367260189	7.16269738687288	0.0333520402943212
human49051	BTRC	-0.190902698947773	-0.0106680241500888	7.16269738687288	0.0333520402943212
human49055	BTRC	-0.190901648684114	-0.0100614192989022	7.16269738687288	0.0333520402943212
human49058	BTRC	-0.190902995932195	-0.0135770735082149	7.16269738687288	0.0333520402943212
human49059	BTRC	-0.190902983258092	-0.021325166045266	7.16269738687288	0.0333520402943212
human49061	BTRC	-0.190902996494328	-0.0252706724007007	7.16269738687288	0.0333520402943212
human51961	BUB3	-0.0741943763014238	0.00765065576034618	1.24183122952718	0.313000529025412
human51962	BUB3	0.237004808811031	0.0176977999499784	1.24183122952718	0.313000529025412
human51966	BUB3	-0.162810432509607	-0.0253484557103245	1.24183122952718	0.313000529025412
human52492	C10orf143	-1.41384842832661	-0.409897787859992	9.62783512906663	0.00277794703122607
chimp46835	C10orf143	-0.314554076279877	-0.0021041163429508	9.62783512906663	0.00277794703122607
chimp46838	C10orf143	0.476259059466522	0.068737506019486	9.62783512906663	0.00277794703122607
human52495	C10orf143	0.597644139885803	0.280280420839889	9.62783512906663	0.00277794703122607
human52496	C10orf143	0.288352680645721	0.0304622581822102	9.62783512906663	0.00277794703122607
human52497	C10orf143	0.366146624608439	0.0325217191613575	9.62783512906663	0.00277794703122607
human51877	C10orf88	-2.06746672767622	-0.29066020494525	23.5138011688098	2.53899434503109e-07
human51878	C10orf88	-0.640294448895444	0.101945401180954	23.5138011688098	2.53899434503109e-07
human51879	C10orf88	7.22768139705282	0.128720418419772	23.5138011688098	2.53899434503109e-07
chimp46311	C10orf88	-1.58445516367415	-0.0277468244841638	23.5138011688098	2.53899434503109e-07
human51883	C10orf88	-0.095984867773153	0.0587933622768406	23.5138011688098	2.53899434503109e-07
human51885	C10orf88	-0.469706539006288	0.0313168455647584	23.5138011688098	2.53899434503109e-07
chimp46316	C10orf88	-1.20594085160565	-0.00351255117738251	23.5138011688098	2.53899434503109e-07
human51888	C10orf88	-1.1638327984219	0.00114355316447086	23.5138011688098	2.53899434503109e-07
human51187	CACUL1	-0.34279250360266	-0.0521288518730735	3.29428400530651	0.100272423816602
human51189	CACUL1	0.0567424253147132	0.00242802225445632	3.29428400530651	0.100272423816602
human51190	CACUL1	0.111560638251025	0.0207183464774128	3.29428400530651	0.100272423816602
human51199	CACUL1	0.174489440036922	0.0289824831412042	3.29428400530651	0.100272423816602
human36864	CAMK1D	1.08409148502199	0.29099399458275	12.8190325682199	7.7709319517296e-06
human36978	CAMK1D	-0.699276499620725	-0.262166672483888	12.8190325682199	7.7709319517296e-06
human36990	CAMK1D	-0.384814985401269	-0.0288273220988623	12.8190325682199	7.7709319517296e-06
human44143	CAMK2G	-0.13136390142986	-0.0081272389638105	10.7758744082878	0.00239807395716175
human44144	CAMK2G	-0.00273018314112058	0.00187771781395629	10.7758744082878	0.00239807395716175
human44145	CAMK2G	-0.300580662905464	-0.0235724969609701	10.7758744082878	0.00239807395716175
human44147	CAMK2G	-0.744034608217542	-0.209365713689201	10.7758744082878	0.00239807395716175
human44151	CAMK2G	0.501947179606673	0.0869115085972535	10.7758744082878	0.00239807395716175
human44156	CAMK2G	1.42072906773558	0.193165255003286	10.7758744082878	0.00239807395716175
chimp39349	CAMK2G	-0.743966891648267	-0.0408890318005148	10.7758744082878	0.00239807395716175
human50739	CASP7	0.0850941022557373	0.0271096642595732	0.216284958267579	0.532011058588535
human50760	CASP7	-0.0850941022557373	-0.0271096642595732	0.216284958267579	0.532011058588535
human47729	CC2D2B	-0.170257442208851	0.00456370717913539	24.0058051081739	4.04730233587417e-07
human47745	CC2D2B	-0.226295953497234	0.00565813189595048	24.0058051081739	4.04730233587417e-07
human47746	CC2D2B	-1.20480321276926	-0.15726753908578	24.0058051081739	4.04730233587417e-07
human47748	CC2D2B	-0.169553984128641	0.0092430813072821	24.0058051081739	4.04730233587417e-07
chimp42612	CC2D2B	-2.26571579231638	-0.266810624696878	24.0058051081739	4.04730233587417e-07
human47758	CC2D2B	0.618132417018964	0.0730509159683734	24.0058051081739	4.04730233587417e-07
human47780	CC2D2B	2.19492084495501	0.186412129225181	24.0058051081739	4.04730233587417e-07
human47784	CC2D2B	1.41351977231825	0.124442704733634	24.0058051081739	4.04730233587417e-07
human47785	CC2D2B	-0.189946649371857	0.0207074934731029	24.0058051081739	4.04730233587417e-07
human43046	CCAR1	-0.164972269279477	-0.0201897461255794	1.70503758117047	0.513698298845509
human43062	CCAR1	0.220514901999374	0.017506935308314	1.70503758117047	0.513698298845509
human43076	CCAR1	0.0413029803396862	0.0172950602196511	1.70503758117047	0.513698298845509
human43079	CCAR1	0.0800567135865334	0.0198485866287469	1.70503758117047	0.513698298845509
human43081	CCAR1	-0.176902326646117	-0.0344608360311326	1.70503758117047	0.513698298845509
human50839	CCDC186	0.841314029818363	0.13188657711108	24.6302085585749	5.83310675545296e-07
human50848	CCDC186	-0.0921143247450567	-0.013961520400963	24.6302085585749	5.83310675545296e-07
human50850	CCDC186	0.0741916816803298	0.00394092623382901	24.6302085585749	5.83310675545296e-07
human50852	CCDC186	0.718160864552658	0.0400280659578209	24.6302085585749	5.83310675545296e-07
human50853	CCDC186	0.0263850297078558	-0.000567486991202612	24.6302085585749	5.83310675545296e-07
chimp45550	CCDC186	0.0318989086118916	-7.40994443479415e-05	24.6302085585749	5.83310675545296e-07
human50860	CCDC186	0.246646190586498	0.0238952608487762	24.6302085585749	5.83310675545296e-07
human50865	CCDC186	-0.714227126900646	-0.0815063623313949	24.6302085585749	5.83310675545296e-07
human50866	CCDC186	-0.82906013782558	-0.0826265480926405	24.6302085585749	5.83310675545296e-07
human50868	CCDC186	-0.303195115486313	-0.0210148128909574	24.6302085585749	5.83310675545296e-07
human42127	CCDC6	-2.36093997109929	-0.270822767692017	40.9665519859918	2.93153278637036e-14
human42128	CCDC6	-2.36094001217313	-0.242478153495241	40.9665519859918	2.93153278637036e-14
human42148	CCDC6	1.01813750901107	0.134018003051454	40.9665519859918	2.93153278637036e-14
human42150	CCDC6	0.303266177028816	0.063165962642762	40.9665519859918	2.93153278637036e-14
human42153	CCDC6	2.12626639723464	0.120574648349896	40.9665519859918	2.93153278637036e-14
human42162	CCDC6	0.271221845189002	0.0411558648251659	40.9665519859918	2.93153278637036e-14
human42180	CCDC6	1.0029880548089	0.15438644231798	40.9665519859918	2.93153278637036e-14
human39834	CCDC7	-0.517062923054451	-0.0526247770342666	18.8598913359601	4.05463793212236e-06
chimp35915	CCDC7	-0.764045916979636	-0.104363403071115	18.8598913359601	4.05463793212236e-06
chimp35916	CCDC7	-0.816301494340753	-0.113335283509415	18.8598913359601	4.05463793212236e-06
human39849	CCDC7	0.982914865764728	0.131340154820502	18.8598913359601	4.05463793212236e-06
human39854	CCDC7	1.15364580314875	0.121852412440832	18.8598913359601	4.05463793212236e-06
human39860	CCDC7	-0.370830170496598	-0.0370930192698944	18.8598913359601	4.05463793212236e-06
human39867	CCDC7	0.331679835957963	0.0542239156233563	18.8598913359601	4.05463793212236e-06
human47794	CCNJ	-0.211668923430515	-0.00227240501889804	10.6335477102114	0.00266142777755599
human47799	CCNJ	1.88147808024764	0.135614047106021	10.6335477102114	0.00266142777755599
human47800	CCNJ	-0.33396184016905	-0.020729025115148	10.6335477102114	0.00266142777755599
human47802	CCNJ	-0.333961796098187	-0.0188063131602794	10.6335477102114	0.00266142777755599
human47803	CCNJ	-0.333961840052631	-0.0100988277198895	10.6335477102114	0.00266142777755599
human47807	CCNJ	-0.333961840248631	-0.0154880428360846	10.6335477102114	0.00266142777755599
human47808	CCNJ	-0.333961840248631	-0.0682194332557212	10.6335477102114	0.00266142777755599
human40337	CCNY	1.21696571043663	0.542711346962959	13.8103957901435	5.83310675545296e-07
human40395	CCNY	-1.21696571043663	-0.542711346962959	13.8103957901435	5.83310675545296e-07
human45586	CCSER2	0.190879964028276	0.0259126939728716	25.5436486272156	5.0671796709039e-08
human45587	CCSER2	0.381849895137649	0.0782211222089418	25.5436486272156	5.0671796709039e-08
chimp40563	CCSER2	-0.426590588721157	-0.0684438636628642	25.5436486272156	5.0671796709039e-08
human45600	CCSER2	-0.161775870122452	-0.0260029927832355	25.5436486272156	5.0671796709039e-08
human45606	CCSER2	1.79808060173805	0.107199504986596	25.5436486272156	5.0671796709039e-08
chimp40606	CCSER2	0.213050380999352	0.0230496914826477	25.5436486272156	5.0671796709039e-08
human45642	CCSER2	-0.925371533579412	-0.0533311645022833	25.5436486272156	5.0671796709039e-08
human45643	CCSER2	-1.07012284948031	-0.0866049917026747	25.5436486272156	5.0671796709039e-08
human36712	CDC123	0.360916200053075	0.129384101765262	5.48798371028488	0.00156064591781486
human36725	CDC123	-0.360916200053075	-0.129384101765262	5.48798371028488	0.00156064591781486
human42189	CDK1	-0.189808170488287	-0.000332328661600989	1.2937086704228	0.298099766532452
human42191	CDK1	-0.230522403823768	-0.0325775873690715	1.2937086704228	0.298099766532452
human42192	CDK1	0.420330574312056	0.0329099160306724	1.2937086704228	0.298099766532452
human36241	CELF2	-0.520317729736009	-0.126457197807771	20.0399307762236	5.69319238357867e-08
human36269	CELF2	0.637847642863597	0.11518958320909	20.0399307762236	5.69319238357867e-08
human36328	CELF2	-0.404039998295506	-0.0861393701077217	20.0399307762236	5.69319238357867e-08
human36349	CELF2	0.286510085167918	0.0974069847064021	20.0399307762236	5.69319238357867e-08
chimp42149	CEP55	0.897512310390001	0.100755424103814	7.27772478382235	0.0165560708180116
human47172	CEP55	0.596537992388511	0.120284177342053	7.27772478382235	0.0165560708180116
human47176	CEP55	-0.355341963998691	-0.121816590664562	7.27772478382235	0.0165560708180116
human47180	CEP55	-0.0635368523167308	-0.0194833466839174	7.27772478382235	0.0165560708180116
chimp42164	CEP55	-0.973026569155626	-0.056334302594187	7.27772478382235	0.0165560708180116
human47184	CEP55	-0.102144917307464	-0.0234053615032016	7.27772478382235	0.0165560708180116
human45560	CERNA2	0.148184438059453	-0.0146621805146015	12.441362372163	3.94348083235805e-05
human45566	CERNA2	0.386193475465767	0.0914328318563802	12.441362372163	3.94348083235805e-05
human45572	CERNA2	1.18807702660602	0.0853994651422451	12.441362372163	3.94348083235805e-05
human45573	CERNA2	-1.72245494013124	-0.162170116484024	12.441362372163	3.94348083235805e-05
chimp39134	CFAP70	0.818245199715997	0.0435158076641995	9.01706299159105	0.0157860390843429
human43895	CFAP70	1.71435123032761	0.0699876543938018	9.01706299159105	0.0157860390843429
human43896	CFAP70	-1.50103035520994	-0.0595659914656415	9.01706299159105	0.0157860390843429
human43899	CFAP70	0.499884011052275	0.0515705714240473	9.01706299159105	0.0157860390843429
human43904	CFAP70	-0.475169578899792	-0.0288920922131026	9.01706299159105	0.0157860390843429
human43905	CFAP70	-0.141631340412545	0.0125727426922387	9.01706299159105	0.0157860390843429
human43908	CFAP70	-0.364347852437296	-0.0523898587892025	9.01706299159105	0.0157860390843429
human43912	CFAP70	-0.550301314136312	-0.0367988337063406	9.01706299159105	0.0157860390843429
human44122	CHCHD1	-0.040456212487191	-0.0146495503943171	7.07330628571435	0.0041635115476451
human44123	CHCHD1	-0.293618408399333	-0.0241004378374626	7.07330628571435	0.0041635115476451
human44124	CHCHD1	0.743629563887568	0.0785258279325585	7.07330628571435	0.0041635115476451
human44125	CHCHD1	-0.409554943001044	-0.0397758397007788	7.07330628571435	0.0041635115476451
human48739	CHUK	0.661792943874857	0.11057486331508	4.22820583695466	0.150433468658071
human48742	CHUK	-0.17570412567165	-0.0580432455907784	4.22820583695466	0.150433468658071
human48746	CHUK	0.271853598162236	0.0402508680293123	4.22820583695466	0.150433468658071
human48753	CHUK	-0.300861582126445	-0.0340510235316487	4.22820583695466	0.150433468658071
human48761	CHUK	-0.246612858668913	-0.0318851341912628	4.22820583695466	0.150433468658071
human48767	CHUK	-0.210467975570085	-0.0268463280307023	4.22820583695466	0.150433468658071
human42007	CISD1	-0.641116872433612	-0.0388064638100347	36.9958391450855	3.3634652264786e-11
human42009	CISD1	0.0626690289477877	0.00621058047682096	36.9958391450855	3.3634652264786e-11
human42011	CISD1	-0.878870531261835	-0.0556295154927746	36.9958391450855	3.3634652264786e-11
human42012	CISD1	-0.878846370244763	-0.117490442478816	36.9958391450855	3.3634652264786e-11
human42014	CISD1	-0.879024206525341	-0.0800489068278072	36.9958391450855	3.3634652264786e-11
human42015	CISD1	-0.879024353401041	-0.047263240319245	36.9958391450855	3.3634652264786e-11
human42018	CISD1	-0.879024557109387	-0.109543570683506	36.9958391450855	3.3634652264786e-11
human42022	CISD1	4.0088084926036	0.243490378747133	36.9958391450855	3.3634652264786e-11
human42023	CISD1	1.84343785615739	0.214276942394295	36.9958391450855	3.3634652264786e-11
human42025	CISD1	-0.879008486732809	-0.0151957620060663	36.9958391450855	3.3634652264786e-11
human49563	CNNM2	1.02301645115659	0.0852693698710533	13.9699070212214	0.000197405962838095
human49573	CNNM2	0.419292860843038	0.074089318599405	13.9699070212214	0.000197405962838095
human49582	CNNM2	0.421160199293864	0.0172549792358678	13.9699070212214	0.000197405962838095
human49588	CNNM2	0.669283110815686	0.0747179972146381	13.9699070212214	0.000197405962838095
human49603	CNNM2	-1.34142088591889	-0.117821434566204	13.9699070212214	0.000197405962838095
human49604	CNNM2	-0.274289409612186	-0.0642575361645543	13.9699070212214	0.000197405962838095
human49607	CNNM2	-0.9170423265781	-0.0692526941902054	13.9699070212214	0.000197405962838095
human38117	COMMD3	0.000188980002381167	9.44894858201373e-05	1.46602415043162e-05	0.99567960455654
human38118	COMMD3	-0.000188980002381167	-9.44894858201373e-05	1.46602415043162e-05	0.99567960455654
human38116	COMMD3-BMI1	-2.18828424565419	0.158648813330517	51.7758878445998	8.61833092301216e-20
human38125	COMMD3-BMI1	0.0876086252985212	0.0733269075185816	51.7758878445998	8.61833092301216e-20
human38126	COMMD3-BMI1	9.72125806414353	0.265870222118668	51.7758878445998	8.61833092301216e-20
human38128	COMMD3-BMI1	-3.8103367387915	-0.244448681239801	51.7758878445998	8.61833092301216e-20
human38129	COMMD3-BMI1	-3.81024570499636	-0.253397261727966	51.7758878445998	8.61833092301216e-20
human48608	COX15	0.201798285449632	-0.0102721192450423	22.0268010551945	1.18002768116313e-07
human48613	COX15	0.775547232649392	0.0465913518899716	22.0268010551945	1.18002768116313e-07
human48614	COX15	-0.788129074804431	-0.0635839327548978	22.0268010551945	1.18002768116313e-07
human48615	COX15	-0.797393409055123	-0.0627943295448078	22.0268010551945	1.18002768116313e-07
human48618	COX15	0.772051480211247	0.126814810705353	22.0268010551945	1.18002768116313e-07
human48633	COX15	-0.163874514450717	-0.0367557810505763	22.0268010551945	1.18002768116313e-07
human46945	CPEB3	-0.145943357439503	-0.0605206357953157	0.654029316635956	0.275580242944754
human46979	CPEB3	0.145943357439503	0.0605206357953157	0.654029316635956	0.275580242944754
human40213	CREM	-2.11454962340817	-0.125413813030873	36.0810928349565	2.65648348515002e-11
human40216	CREM	-0.379248628660128	-0.111423559884541	36.0810928349565	2.65648348515002e-11
human40223	CREM	1.08942179008063	0.151817108847801	36.0810928349565	2.65648348515002e-11
human40226	CREM	0.748826247141567	0.0524191148545402	36.0810928349565	2.65648348515002e-11
human40235	CREM	1.14139590853258	0.116609652706825	36.0810928349565	2.65648348515002e-11
human40262	CREM	-0.433250058303929	-0.0371990607009097	36.0810928349565	2.65648348515002e-11
human40266	CREM	0.28282922036646	0.00962822117781602	36.0810928349565	2.65648348515002e-11
human40267	CREM	-0.0523604470092223	-0.0181344214978074	36.0810928349565	2.65648348515002e-11
human40269	CREM	-0.28306440873979	-0.0383032424728515	36.0810928349565	2.65648348515002e-11
human40753	CSGALNACT2	-0.64455379562139	-0.0614841271407649	27.2321901746027	4.16209313650377e-09
human40755	CSGALNACT2	0.0353167990188127	-0.0217165235947162	27.2321901746027	4.16209313650377e-09
human40756	CSGALNACT2	0.00510730858718815	-0.0265948274800287	27.2321901746027	4.16209313650377e-09
human40764	CSGALNACT2	1.13825371804833	0.0600541129823225	27.2321901746027	4.16209313650377e-09
human40767	CSGALNACT2	0.518804168128072	0.0394633809056001	27.2321901746027	4.16209313650377e-09
human40769	CSGALNACT2	0.703253619194617	0.117088740495282	27.2321901746027	4.16209313650377e-09
human40772	CSGALNACT2	-1.75618181735562	-0.106810756167694	27.2321901746027	4.16209313650377e-09
human41925	CSTF2T	0.370690491803592	0.0928444302621868	5.303466494654	0.0706562526285957
human41927	CSTF2T	-0.383288998563876	-0.137141007921657	5.303466494654	0.0706562526285957
chimp37440	CSTF2T	0.298176964980845	0.0531199187077035	5.303466494654	0.0706562526285957
human41929	CSTF2T	-0.0124695593031031	0.0026997093267646	5.303466494654	0.0706562526285957
human41930	CSTF2T	-0.229208130485782	-0.0120040057327546	5.303466494654	0.0706562526285957
human41931	CSTF2T	-0.0439007684316771	0.000480955357756496	5.303466494654	0.0706562526285957
human49424	CUEDC2	0.0973362004304771	0.00187837618958503	6.41590737125921	0.0320600883151515
human49426	CUEDC2	0.0299364738210911	0.00696848740635903	6.41590737125921	0.0320600883151515
human49427	CUEDC2	-1.13742340791966	-0.079306860506075	6.41590737125921	0.0320600883151515
human49429	CUEDC2	0.283923177572697	0.0177325001925197	6.41590737125921	0.0320600883151515
human49432	CUEDC2	0.836362830604133	0.0670342606359193	6.41590737125921	0.0320600883151515
human49434	CUEDC2	-0.110135274508736	-0.0143067639183079	6.41590737125921	0.0320600883151515
human40172	CUL2	-0.0885655814738969	-0.0140742773757605	2.0522224546653	0.5550965124923
human40175	CUL2	0.330715561687232	0.0862828131627016	2.0522224546653	0.5550965124923
human40176	CUL2	0.0614598855445321	-0.000188415267415615	2.0522224546653	0.5550965124923
human40188	CUL2	-0.326556520856323	-0.0387716673057872	2.0522224546653	0.5550965124923
chimp36098	CUL2	0.254563228681455	0.0255156875530898	2.0522224546653	0.5550965124923
human40192	CUL2	-0.231616573582999	-0.0587641407668283	2.0522224546653	0.5550965124923
human48640	CUTC	-0.5911983567669	-0.212010697438091	4.29857464236557	0.0179462999921135
human48644	CUTC	0.338985405846141	0.0632620979354798	4.29857464236557	0.0179462999921135
human48650	CUTC	0.252212950920759	0.148748599502611	4.29857464236557	0.0179462999921135
human48773	CWF19L1	0.443851806247097	0.0714135228479861	1.84219185729489	0.177770499254703
chimp43525	CWF19L1	-0.181153361262344	-0.022622083625386	1.84219185729489	0.177770499254703
human48778	CWF19L1	-0.262698444984753	-0.0487914392226	1.84219185729489	0.177770499254703
human37333	DCLRE1C	-1.07363899097442	-0.120892707185707	11.9746876026816	0.000424648576221443
human37352	DCLRE1C	-0.511982376012264	-0.0815070615699395	11.9746876026816	0.000424648576221443
human37353	DCLRE1C	0.205290160049223	0.0482754416302131	11.9746876026816	0.000424648576221443
chimp34233	DCLRE1C	0.0953850483237124	0.0181348051617528	11.9746876026816	0.000424648576221443
human37359	DCLRE1C	0.722914849670513	0.0890770695926523	11.9746876026816	0.000424648576221443
human37363	DCLRE1C	0.562031308943239	0.0469124523710287	11.9746876026816	0.000424648576221443
human43121	DDX21	0.49185204819199	0.0736352452566909	7.70215565376384	0.0120812166660774
chimp38489	DDX21	-0.0398746686542852	-0.00589772095224947	7.70215565376384	0.0120812166660774
human43134	DDX21	-0.0601882394294862	-0.0106094289451113	7.70215565376384	0.0120812166660774
human43135	DDX21	0.407544706132651	0.0403577005544262	7.70215565376384	0.0120812166660774
human43139	DDX21	-0.196850709836106	-0.0598466291431043	7.70215565376384	0.0120812166660774
human43141	DDX21	-0.602483136404763	-0.037639166770652	7.70215565376384	0.0120812166660774
human43084	DDX50	-0.0289390461814249	0.00868227606345495	5.0559135777512	0.136831808745506
human43086	DDX50	-0.0154372477809428	0.0103825935813655	5.0559135777512	0.136831808745506
human43106	DDX50	0.277085557688609	0.0214591081798426	5.0559135777512	0.136831808745506
human43107	DDX50	-0.189907197802243	-0.00182416300582158	5.0559135777512	0.136831808745506
human43115	DDX50	-0.314794772710486	-0.0768214466327843	5.0559135777512	0.136831808745506
human43119	DDX50	0.0983397032543808	0.0190630188379142	5.0559135777512	0.136831808745506
chimp38475	DDX50	0.173653003532107	0.0190586129760286	5.0559135777512	0.136831808745506
human36632	DHTKD1	-0.894876858261448	-0.0634940802522851	5.44081080624437	0.161907783405505
human36645	DHTKD1	0.237263292985832	0.0219652788876184	5.44081080624437	0.161907783405505
human36647	DHTKD1	0.212004550439408	0.0224291986412762	5.44081080624437	0.161907783405505
human36648	DHTKD1	0.130823288043345	0.0178555921008759	5.44081080624437	0.161907783405505
human36654	DHTKD1	0.339968839633922	0.0225572979191141	5.44081080624437	0.161907783405505
human36655	DHTKD1	0.0384783912812109	-0.00193305916122069	5.44081080624437	0.161907783405505
human36656	DHTKD1	-0.0661535173256083	-0.0105777307682586	5.44081080624437	0.161907783405505
human36659	DHTKD1	0.00249201320333829	-0.00880249736712019	5.44081080624437	0.161907783405505
human52324	DHX32	-0.0476815289062251	-0.0154062163234965	12.4400704545233	0.000290594696628045
human52326	DHX32	-0.87104896969036	-0.0437804036848118	12.4400704545233	0.000290594696628045
human52338	DHX32	0.558531092091059	0.0689033865093196	12.4400704545233	0.000290594696628045
human52346	DHX32	0.69672498842372	0.0977526581074733	12.4400704545233	0.000290594696628045
human52350	DHX32	0.148146950571448	0.0233593863998167	12.4400704545233	0.000290594696628045
human52357	DHX32	-0.48467253248964	-0.130828811008301	12.4400704545233	0.000290594696628045
human42969	DNA2	-1.05300795937729	-0.0570686650679516	25.1486199487977	1.9565808546186e-06
human42970	DNA2	-1.05127036499669	-0.0723248575502504	25.1486199487977	1.9565808546186e-06
human42973	DNA2	0.270906675565658	0.00353088085549561	25.1486199487977	1.9565808546186e-06
human42974	DNA2	0.192859380876749	-0.00559593914835035	25.1486199487977	1.9565808546186e-06
human42976	DNA2	0.441348746543941	0.0234485936950082	25.1486199487977	1.9565808546186e-06
human42979	DNA2	-1.05294445346628	-0.0448378362965125	25.1486199487977	1.9565808546186e-06
human42980	DNA2	-1.05300441804631	-0.0640302098939967	25.1486199487977	1.9565808546186e-06
human42989	DNA2	1.00933999074647	0.0659400828118741	25.1486199487977	1.9565808546186e-06
human42990	DNA2	0.912419054075409	0.0418787860434439	25.1486199487977	1.9565808546186e-06
human42991	DNA2	1.1010288012023	0.132357926190145	25.1486199487977	1.9565808546186e-06
human42993	DNA2	-0.453354555447696	-0.0470953186851216	25.1486199487977	1.9565808546186e-06
human42996	DNA2	0.735679102323754	0.0237965570462162	25.1486199487977	1.9565808546186e-06
human43569	DNAJB12	-0.784487635964813	-0.0684320231392437	25.5387765433852	1.6014056512358e-09
human43571	DNAJB12	-0.784487656441744	-0.0584059627174194	25.5387765433852	1.6014056512358e-09
human43578	DNAJB12	-0.784485671472288	-0.0239442929304601	25.5387765433852	1.6014056512358e-09
human43579	DNAJB12	-0.784487656413943	-0.026328918394515	25.5387765433852	1.6014056512358e-09
human43585	DNAJB12	3.13794862029279	0.177111197181638	25.5387765433852	1.6014056512358e-09
human38028	DNAJC1	-0.965462304792222	-0.0926751239158437	9.04617079620721	0.000234343718762147
human38052	DNAJC1	0.382071018504234	0.00672435374221636	9.04617079620721	0.000234343718762147
human38058	DNAJC1	0.583391286287988	0.0859507701736273	9.04617079620721	0.000234343718762147
human43877	DNAJC9	1.35072159907449	0.0820984900378688	13.7219274421815	1.2892055578285e-05
human43879	DNAJC9	0.744637337242227	0.202729071520888	13.7219274421815	1.2892055578285e-05
human43886	DNAJC9	-1.04752451166073	-0.0292377837428605	13.7219274421815	1.2892055578285e-05
human43887	DNAJC9	-1.04783442465599	-0.255589777815897	13.7219274421815	1.2892055578285e-05
human48658	DNMBP	-0.284528240331035	-0.0762719623388833	3.07885497653842	0.0559172532136316
human48700	DNMBP	0.367029106249693	0.0557742250023088	3.07885497653842	0.0559172532136316
human48709	DNMBP	-0.0825008659186573	0.0204977373365745	3.07885497653842	0.0559172532136316
human49076	DPCD	-0.168569206025148	-0.0569396137873227	2.93558015292911	0.064086091400823
human49083	DPCD	-0.178926914935168	-0.0633126412017146	2.93558015292911	0.064086091400823
human49089	DPCD	0.347496120960316	0.120252254989037	2.93558015292911	0.064086091400823
human50195	DUSP5	0.479950087020129	0.0407323008790696	6.77988378852297	0.00529443219222722
human50198	DUSP5	0.578926622314189	0.0121157964327748	6.77988378852297	0.00529443219222722
human50200	DUSP5	-1.42645344699522	-0.0596860787597198	6.77988378852297	0.00529443219222722
human50208	DUSP5	0.367576737660904	0.00683798144787529	6.77988378852297	0.00529443219222722
human43820	ECD	0.0307009046851114	0.0644018425736408	13.448268235943	0.000128298787380541
human43826	ECD	-0.519552479167993	-0.0298485460977683	13.448268235943	0.000128298787380541
human43835	ECD	0.232192930846333	0.0398443637344142	13.448268235943	0.000128298787380541
chimp39085	ECD	0.164769015867107	0.0374201606324561	13.448268235943	0.000128298787380541
human43842	ECD	0.889271796887979	0.0434079224202603	13.448268235943	0.000128298787380541
human43844	ECD	-0.797382169118537	-0.155225743263003	13.448268235943	0.000128298787380541
human36538	ECHDC3	0.145308963984972	0.0241599301525914	5.29943343483978	0.247391571508729
chimp33623	ECHDC3	-0.27697103688902	-0.0165134880467754	5.29943343483978	0.247391571508729
human36539	ECHDC3	-0.444841322645614	-0.0533133282167432	5.29943343483978	0.247391571508729
human36540	ECHDC3	1.02826567195679	0.0865734737646561	5.29943343483978	0.247391571508729
human36541	ECHDC3	-0.458685645318018	-0.0358077638422219	5.29943343483978	0.247391571508729
human36543	ECHDC3	0.798485471995199	0.0723064024674809	5.29943343483978	0.247391571508729
human36544	ECHDC3	0.31840637230883	0.0453099557914513	5.29943343483978	0.247391571508729
human36545	ECHDC3	-0.866376796765037	-0.089798652305996	5.29943343483978	0.247391571508729
human36548	ECHDC3	-0.2435916786281	-0.0329165297644432	5.29943343483978	0.247391571508729
human52256	EDRF1	-0.49058699896679	-0.0484792362659812	7.36571133225061	0.0155203380755231
human52260	EDRF1	0.19866512039536	0.0469104592505922	7.36571133225061	0.0155203380755231
human52264	EDRF1	0.0460855388729884	0.00719090265056316	7.36571133225061	0.0155203380755231
human52284	EDRF1	-0.147571708008913	-0.0253735904843235	7.36571133225061	0.0155203380755231
human52294	EDRF1	0.574753475167821	0.0464692677343979	7.36571133225061	0.0155203380755231
human52297	EDRF1	-0.181345427460466	-0.0267178028852486	7.36571133225061	0.0155203380755231
human52144	EEF1AKMT2	-0.00660945834750187	0.00144094974026232	5.5935182439008	0.00549649187833847
human52145	EEF1AKMT2	-0.613302389405948	-0.095457931819781	5.5935182439008	0.00549649187833847
human52157	EEF1AKMT2	0.61991184775345	0.0940169820795186	5.5935182439008	0.00549649187833847
human51242	EIF3A	-0.350390778319622	-0.0440326643693985	44.3912711077428	4.23725647557466e-16
human51244	EIF3A	1.75202793041357	0.187858970352617	44.3912711077428	4.23725647557466e-16
human51246	EIF3A	-0.350409288023488	-0.0631061114527459	44.3912711077428	4.23725647557466e-16
human51252	EIF3A	-0.350409288023488	-0.031360162851367	44.3912711077428	4.23725647557466e-16
human51254	EIF3A	-0.350409288023488	-0.0349759317622578	44.3912711077428	4.23725647557466e-16
human51256	EIF3A	-0.350409288023488	-0.0143840999168475	44.3912711077428	4.23725647557466e-16
human43383	EIF4EBP2	0.193995631505169	0.0278887706561103	11.6930742955842	0.000530118241306417
human43385	EIF4EBP2	1.04592804100787	0.0522132654356603	11.6930742955842	0.000530118241306417
chimp38768	EIF4EBP2	-0.269277607431478	-0.00546848697089433	11.6930742955842	0.000530118241306417
human43391	EIF4EBP2	-0.682422709093502	-0.121508657436053	11.6930742955842	0.000530118241306417
human43393	EIF4EBP2	-0.35915201955351	-0.0347308304066141	11.6930742955842	0.000530118241306417
human43395	EIF4EBP2	0.0709286635654546	0.0816059387217906	11.6930742955842	0.000530118241306417
human47520	ENTPD1	0.496594416525998	0.0698049966724338	30.7739384751767	2.38511027793052e-10
human47552	ENTPD1	0.743859601989795	0.0777731095701095	30.7739384751767	2.38511027793052e-10
human47590	ENTPD1	-0.0231849458234978	0.00872417871678569	30.7739384751767	2.38511027793052e-10
human47612	ENTPD1	0.578597834715292	0.0913282575079431	30.7739384751767	2.38511027793052e-10
human47639	ENTPD1	-0.590780836329591	-0.0756492963534339	30.7739384751767	2.38511027793052e-10
human47640	ENTPD1	-0.596466805044662	-0.0762819953792632	30.7739384751767	2.38511027793052e-10
human47643	ENTPD1	-0.608619266033335	-0.095699250734575	30.7739384751767	2.38511027793052e-10
human47642	ENTPD1-AS1	-0.517543513753866	-0.0735581491311824	23.7287252771123	2.72876030721216e-08
human47663	ENTPD1-AS1	-0.0701952313441885	0.00155714140425978	23.7287252771123	2.72876030721216e-08
chimp42565	ENTPD1-AS1	-1.30730900960137	-0.0803444188191067	23.7287252771123	2.72876030721216e-08
human47762	ENTPD1-AS1	1.29700609595598	0.135086529087761	23.7287252771123	2.72876030721216e-08
human47792	ENTPD1-AS1	1.90534162469525	0.275267639271399	23.7287252771123	2.72876030721216e-08
human47814	ENTPD1-AS1	-1.3072999659518	-0.25800874181313	23.7287252771123	2.72876030721216e-08
human48581	ENTPD7	-0.530986869036972	-0.0451248883815148	26.472753169855	6.9873022616141e-07
human48582	ENTPD7	0.807345254494728	0.0239497148404382	26.472753169855	6.9873022616141e-07
human48583	ENTPD7	1.21198956361556	0.0342068778900107	26.472753169855	6.9873022616141e-07
human48584	ENTPD7	1.39631035298263	0.0742313375065723	26.472753169855	6.9873022616141e-07
human48587	ENTPD7	1.03519381350329	0.0505625150086754	26.472753169855	6.9873022616141e-07
human48588	ENTPD7	0.598117254953778	0.0154170299461736	26.472753169855	6.9873022616141e-07
human48596	ENTPD7	1.19187689906007	0.0429242883438322	26.472753169855	6.9873022616141e-07
chimp43312	ENTPD7	-6.69949027132463	-0.124761073174167	26.472753169855	6.9873022616141e-07
human48599	ENTPD7	0.170958958999689	-0.0272346780550208	26.472753169855	6.9873022616141e-07
chimp43314	ENTPD7	0.422485614124103	0.00275548439178933	26.472753169855	6.9873022616141e-07
human48602	ENTPD7	0.10130065999986	-0.0306035711728107	26.472753169855	6.9873022616141e-07
human48606	ENTPD7	0.294898768627907	-0.0163230371439788	26.472753169855	6.9873022616141e-07
human39747	EPC1	-0.30013238050417	-0.0377928638999098	14.3016832766625	2.36946513937709e-05
human39749	EPC1	-0.803909234506062	-0.135692294897216	14.3016832766625	2.36946513937709e-05
human39790	EPC1	0.306056169892437	0.0648723651973672	14.3016832766625	2.36946513937709e-05
human39799	EPC1	0.682343198400794	0.100180698000421	14.3016832766625	2.36946513937709e-05
human39822	EPC1	0.115642246717002	0.008432095599338	14.3016832766625	2.36946513937709e-05
human41554	ERCC6	-0.780219967762217	-0.0643037956083042	8.62415200170472	0.00593415291253984
human41558	ERCC6	0.596068380552213	0.0931528980211626	8.62415200170472	0.00593415291253984
chimp37211	ERCC6	0.145436527591486	0.011532890450203	8.62415200170472	0.00593415291253984
human41571	ERCC6	0.255100327134229	0.0339559382354828	8.62415200170472	0.00593415291253984
human41595	ERCC6	-0.0706553371320466	-0.0241488830863272	8.62415200170472	0.00593415291253984
human41598	ERCC6	-0.145729930383665	-0.0501890480122169	8.62415200170472	0.00593415291253984
human48727	ERLIN1	-0.474647615315834	-0.241928641481494	17.0959204433389	2.33552563893619e-06
human48730	ERLIN1	-0.051124584350007	-0.0100148564499401	17.0959204433389	2.33552563893619e-06
chimp43475	ERLIN1	-0.474648327477818	-0.0339780815196663	17.0959204433389	2.33552563893619e-06
human48733	ERLIN1	-0.474637716305451	-0.0372462167742336	17.0959204433389	2.33552563893619e-06
human48736	ERLIN1	1.47505824344911	0.323167796225334	17.0959204433389	2.33552563893619e-06
human47132	EXOC6	-0.345953497662908	-0.114392185962986	2.50955860551983	0.0951720450797416
human47148	EXOC6	0.691411154927702	0.150120610791952	2.50955860551983	0.0951720450797416
human47167	EXOC6	-0.345457657264794	-0.0357284248289658	2.50955860551983	0.0951720450797416
human48364	EXOSC1	-0.781655369060983	-0.280029244704208	16.9720738230485	2.06946239994907e-07
human48368	EXOSC1	0.393736238566174	0.138322136382957	16.9720738230485	2.06946239994907e-07
human48369	EXOSC1	0.387919130494809	0.141707108321252	16.9720738230485	2.06946239994907e-07
human37209	FAM107B	0.0296321290542671	-0.0163391758738306	30.3968586949668	8.52873773453345e-10
human37213	FAM107B	-0.176710471426905	-0.06763361947287	30.3968586949668	8.52873773453345e-10
human37215	FAM107B	0.428890722395004	0.0216183205056634	30.3968586949668	8.52873773453345e-10
human37243	FAM107B	1.33627236907659	0.0997460121686392	30.3968586949668	8.52873773453345e-10
human37261	FAM107B	0.640798521163937	0.117831431473266	30.3968586949668	8.52873773453345e-10
human37278	FAM107B	-0.290791543450863	-0.0519688853352334	30.3968586949668	8.52873773453345e-10
human37280	FAM107B	-0.936982372502186	-0.0507258643033823	30.3968586949668	8.52873773453345e-10
human37281	FAM107B	-1.03110935430984	-0.0525282191622523	30.3968586949668	8.52873773453345e-10
human43864	FAM149B1	1.67787629992539	0.406511918873977	27.239679636923	4.06053028561024e-10
human43867	FAM149B1	-0.419469074981347	-0.0480312840676491	27.239679636923	4.06053028561024e-10
chimp39109	FAM149B1	-0.419469074981347	-0.0445830894350234	27.239679636923	4.06053028561024e-10
human43868	FAM149B1	-0.419469074981347	-0.0405943802251918	27.239679636923	4.06053028561024e-10
human43875	FAM149B1	-0.419469074981347	-0.273303165146113	27.239679636923	4.06053028561024e-10
human50960	FAM160B1	1.45315517620788	0.0625719556507591	33.7951873758639	1.67929288191847e-10
human50963	FAM160B1	-0.922471812336825	-0.0472589474475461	33.7951873758639	1.67929288191847e-10
human50964	FAM160B1	-1.6069112678691	-0.0688334098304907	33.7951873758639	1.67929288191847e-10
human50965	FAM160B1	-0.495508935407844	-0.0256255169091519	33.7951873758639	1.67929288191847e-10
human50967	FAM160B1	-0.584645782946003	-0.03589810080251	33.7951873758639	1.67929288191847e-10
human50970	FAM160B1	0.088911484987707	0.06174048528799	33.7951873758639	1.67929288191847e-10
human50982	FAM160B1	-0.167708430062985	0.0108998246754213	33.7951873758639	1.67929288191847e-10
human50983	FAM160B1	2.84534180515665	0.123102349067961	33.7951873758639	1.67929288191847e-10
human50985	FAM160B1	-0.610162237729492	-0.0806986396924327	33.7951873758639	1.67929288191847e-10
chimp34271	FAM171A1	-0.973518759817986	-0.0402375703548173	6.63480565005739	0.013660714813495
chimp34273	FAM171A1	-0.484071667697211	-0.0489301341816603	6.63480565005739	0.013660714813495
human37404	FAM171A1	-0.446296324684478	-0.03340447087071	6.63480565005739	0.013660714813495
human37405	FAM171A1	0.0205276370523289	0.0368183776667625	6.63480565005739	0.013660714813495
chimp34297	FAM171A1	1.88335911514735	0.0857537977404252	6.63480565005739	0.013660714813495
human51147	FAM204A	-1.05767395524144	-0.151310990821837	39.9789710293517	6.71457577055197e-14
human51148	FAM204A	-1.05621411668734	-0.123382889928536	39.9789710293517	6.71457577055197e-14
human51149	FAM204A	-0.291596038638643	-0.0348459639148713	39.9789710293517	6.71457577055197e-14
human51159	FAM204A	0.609257108779826	0.0386202411796542	39.9789710293517	6.71457577055197e-14
human51164	FAM204A	0.766465584676603	0.13650513241635	39.9789710293517	6.71457577055197e-14
chimp45804	FAM204A	1.19529647846728	0.15897659632393	39.9789710293517	6.71457577055197e-14
human51173	FAM204A	-0.165535061356284	-0.0245621252546905	39.9789710293517	6.71457577055197e-14
human35542	FAM208B	0.525053433175565	0.0635837564911564	14.1515292565364	7.31200798842506e-05
chimp32472	FAM208B	0.493080445601426	0.0560396585993109	14.1515292565364	7.31200798842506e-05
human35563	FAM208B	0.279629082478176	0.0656087335849391	14.1515292565364	7.31200798842506e-05
human35572	FAM208B	-0.657796848516694	-0.0586322002776812	14.1515292565364	7.31200798842506e-05
human35602	FAM208B	-0.243309444015548	-0.0684149910957043	14.1515292565364	7.31200798842506e-05
human35613	FAM208B	-0.396656668722924	-0.0581849573020208	14.1515292565364	7.31200798842506e-05
human45434	FAM213A	1.63808907214652	0.166586176128203	13.099747212249	0.000820117916749353
human45435	FAM213A	-0.23401272459236	-0.00262790767877216	13.099747212249	0.000820117916749353
human45436	FAM213A	-0.23401272459236	-0.0168465000817591	13.099747212249	0.000820117916749353
human45440	FAM213A	-0.23401272459236	-0.0138643276774893	13.099747212249	0.000820117916749353
human45441	FAM213A	-0.23401272459236	-0.0358007382389201	13.099747212249	0.000820117916749353
human45445	FAM213A	-0.23401272459236	-0.0251334827282719	13.099747212249	0.000820117916749353
chimp40450	FAM213A	-0.23401272459236	-0.0267817158817885	13.099747212249	0.000820117916749353
human45446	FAM213A	-0.23401272459236	-0.0455315038412015	13.099747212249	0.000820117916749353
human51831	FAM24B-CUZD1	-1.01738577866498	-0.0828827766817798	10.6303580001893	0.00124678542354461
human51834	FAM24B-CUZD1	-0.998220301451113	-0.0736852281355573	10.6303580001893	0.00124678542354461
human51839	FAM24B-CUZD1	0.746567779622822	0.0867465288709125	10.6303580001893	0.00124678542354461
human51840	FAM24B-CUZD1	0.961367644782499	0.135154489686033	10.6303580001893	0.00124678542354461
human51849	FAM24B-CUZD1	0.199391230114959	-0.0272595116455318	10.6303580001893	0.00124678542354461
human51854	FAM24B-CUZD1	0.108279425595818	-0.0380735020940769	10.6303580001893	0.00124678542354461
human45861	FAM35A	-0.759829750342787	-0.106745590715713	45.877668745688	1.80776008913325e-14
human45862	FAM35A	-0.305871841182531	-0.0972557475467785	45.877668745688	1.80776008913325e-14
chimp40787	FAM35A	1.15340218323336	0.0589299829161845	45.877668745688	1.80776008913325e-14
human45864	FAM35A	2.76823090889814	0.0655060777275645	45.877668745688	1.80776008913325e-14
human45866	FAM35A	0.916825053256616	0.0457592377242056	45.877668745688	1.80776008913325e-14
human45873	FAM35A	1.80918350217266	0.121365605510169	45.877668745688	1.80776008913325e-14
chimp40793	FAM35A	-7.0962661102616	-0.161298551052763	45.877668745688	1.80776008913325e-14
human45875	FAM35A	0.989364021508755	0.074748607868087	45.877668745688	1.80776008913325e-14
human45883	FAM35A	0.695864368654037	0.040101688117884	45.877668745688	1.80776008913325e-14
human45884	FAM35A	-0.170902335936638	-0.0411113105488395	45.877668745688	1.80776008913325e-14
human52086	FAM53B	0.0152670689711066	0.00498966600135209	0.0126774225004738	0.990231831317806
human52093	FAM53B	-0.00631237255176512	-0.00192578732422721	0.0126774225004738	0.990231831317806
human52107	FAM53B	-0.00895469641934141	-0.0030638786771249	0.0126774225004738	0.990231831317806
human46384	FAS	-0.724731119184585	-0.0362281027700923	30.2034477408561	9.52563787386688e-10
chimp41353	FAS	-0.725256622690584	-0.0378799535174481	30.2034477408561	9.52563787386688e-10
human46386	FAS	0.534872283399961	0.0334306021146485	30.2034477408561	9.52563787386688e-10
human46394	FAS	-0.724962043295045	-0.127101668118636	30.2034477408561	9.52563787386688e-10
human46395	FAS	-0.725506306313989	-0.136838563272537	30.2034477408561	9.52563787386688e-10
human46397	FAS	0.995786290917178	0.12201546588918	30.2034477408561	9.52563787386688e-10
human46398	FAS	1.0140304775068	0.12769480463567	30.2034477408561	9.52563787386688e-10
human46400	FAS	0.355767039660264	0.0549074150392146	30.2034477408561	9.52563787386688e-10
human35683	FBH1	-0.579683261668675	-0.0460966575123464	6.14747145233378	0.0387569747964261
human35687	FBH1	0.548789580431935	0.0556936041950673	6.14747145233378	0.0387569747964261
human35688	FBH1	0.438622678778036	0.0871455190877503	6.14747145233378	0.0387569747964261
human35692	FBH1	0.232406933652267	0.060400458639108	6.14747145233378	0.0387569747964261
human35696	FBH1	-0.0835003066618534	0.00253462241716373	6.14747145233378	0.0387569747964261
human35701	FBH1	-0.556635624531708	-0.159677546826743	6.14747145233378	0.0387569747964261
human49090	FBXW4	-0.662513117529913	-0.200156708223819	20.6386095455528	1.21214407303619e-07
human49110	FBXW4	0.492091472958776	0.0634492622575496	20.6386095455528	1.21214407303619e-07
human49121	FBXW4	0.392016261777029	0.050987371613927	20.6386095455528	1.21214407303619e-07
human49145	FBXW4	0.307043550431094	0.11928604947869	20.6386095455528	1.21214407303619e-07
human49150	FBXW4	-0.528638167636986	-0.033565975126348	20.6386095455528	1.21214407303619e-07
chimp41504	FLJ37201	-0.296102865974776	-0.0297239335812091	17.5844605312236	5.81207723200719e-05
human46556	FLJ37201	0.169936832072831	-0.0113892071182531	17.5844605312236	5.81207723200719e-05
chimp41506	FLJ37201	-0.726257793329839	-0.0958584888492979	17.5844605312236	5.81207723200719e-05
human46558	FLJ37201	1.12496267637646	0.157233033532109	17.5844605312236	5.81207723200719e-05
human46559	FLJ37201	0.871404783842674	0.0752472717727062	17.5844605312236	5.81207723200719e-05
chimp41509	FLJ37201	-0.637811980786907	-0.0633558305886119	17.5844605312236	5.81207723200719e-05
human46560	FLJ37201	-0.819331822244732	-0.101947191300477	17.5844605312236	5.81207723200719e-05
human46561	FLJ37201	-0.493676093681906	-0.0324889266005152	17.5844605312236	5.81207723200719e-05
human46563	FLJ37201	0.806876263726195	0.102283272733549	17.5844605312236	5.81207723200719e-05
human47190	FRA10AC1	0.47285790476827	0.0502463477743549	28.8366254757402	3.20229474558236e-09
human47202	FRA10AC1	-0.00699408657310135	0.0173606315369575	28.8366254757402	3.20229474558236e-09
human47204	FRA10AC1	1.25974414109831	0.0888701032281186	28.8366254757402	3.20229474558236e-09
human47211	FRA10AC1	-0.0853881188317651	0.000778244628647173	28.8366254757402	3.20229474558236e-09
human47213	FRA10AC1	-0.405092805605818	-0.0601039242323547	28.8366254757402	3.20229474558236e-09
human47214	FRA10AC1	-0.397646425035179	-0.0580644779044467	28.8366254757402	3.20229474558236e-09
human47218	FRA10AC1	-0.195111061284404	-0.0126535034197119	28.8366254757402	3.20229474558236e-09
chimp42189	FRA10AC1	-0.642369548536315	-0.0264334216115649	28.8366254757402	3.20229474558236e-09
human44115	FUT11	-0.00433144832955534	-0.000272830554268189	0.000312736142404901	0.988520463355896
human44119	FUT11	0.00433144832955534	0.000272830554268286	0.000312736142404901	0.988520463355896
human49352	GBF1	0.416181462330628	0.0571466926854518	8.34162965788437	0.000453446956027938
human49390	GBF1	-0.248374123813054	-0.00892300979691093	8.34162965788437	0.000453446956027938
human49411	GBF1	-0.167807338517574	-0.0482236828885407	8.34162965788437	0.000453446956027938
human35618	GDI2	-1.00126489969288	-0.0877918282721817	28.9843196592337	2.42914665614175e-11
human35619	GDI2	-1.00125548924067	-0.0118390295006004	28.9843196592337	2.42914665614175e-11
chimp32557	GDI2	3.0037845340552	0.113822116847701	28.9843196592337	2.42914665614175e-11
human35646	GDI2	-1.00126414512165	-0.0141912590749185	28.9843196592337	2.42914665614175e-11
human45535	GHITM	0.427351101954715	0.0360210343623913	4.43729559176427	0.0387569747964261
human45550	GHITM	-0.041112197161794	0.0176359388352209	4.43729559176427	0.0387569747964261
chimp40531	GHITM	-0.183100907383721	-0.0401468678532545	4.43729559176427	0.0387569747964261
human45551	GHITM	-0.2031379974092	-0.0135101053443576	4.43729559176427	0.0387569747964261
chimp46847	GLRX3	-0.732315672427651	-0.0256362365741711	17.7275766589933	5.22325550545374e-05
human52513	GLRX3	-0.732096773221042	-0.0832640050031083	17.7275766589933	5.22325550545374e-05
human52514	GLRX3	-0.731755203344035	-0.0865143974411031	17.7275766589933	5.22325550545374e-05
human52519	GLRX3	0.326728360898728	0.0366545911998775	17.7275766589933	5.22325550545374e-05
human52520	GLRX3	0.355414007417803	0.0422187733695564	17.7275766589933	5.22325550545374e-05
human52527	GLRX3	-0.412375702457328	-0.0471559654257025	17.7275766589933	5.22325550545374e-05
human52531	GLRX3	1.56318155542194	0.0817605537824013	17.7275766589933	5.22325550545374e-05
human52534	GLRX3	-0.391680555661655	-0.0309599748288628	17.7275766589933	5.22325550545374e-05
human52536	GLRX3	0.754899983373236	0.112896660921113	17.7275766589933	5.22325550545374e-05
human45833	GLUD1	-1.15226994981718	-0.129549891694585	38.7742540756271	7.61274077871e-13
human45836	GLUD1	-0.894964737938699	-0.0131856324772036	38.7742540756271	7.61274077871e-13
human45837	GLUD1	3.46518376648899	0.0851732869718363	38.7742540756271	7.61274077871e-13
human45846	GLUD1	1.28106933990722	0.062968398615062	38.7742540756271	7.61274077871e-13
human45848	GLUD1	-0.383712858923057	0.0243814565078647	38.7742540756271	7.61274077871e-13
human45852	GLUD1	-0.0115298631753858	0.113902669565695	38.7742540756271	7.61274077871e-13
human45854	GLUD1	-1.15185498117595	-0.0732056468545345	38.7742540756271	7.61274077871e-13
human45855	GLUD1	-1.15192071536594	-0.0704846406341344	38.7742540756271	7.61274077871e-13
human48537	GOT1	0.0477161494665246	0.0496395523185053	4.81077813914999	0.0113527199136082
human48538	GOT1	-0.366994433950943	-0.123612584730588	4.81077813914999	0.0113527199136082
human48539	GOT1	0.319278284484419	0.0739730324120829	4.81077813914999	0.0113527199136082
human50443	GPAM	0.172983540068062	0.0584355371215455	17.4523445014338	1.22955484929406e-05
human50444	GPAM	1.44752658914597	0.0656021638559054	17.4523445014338	1.22955484929406e-05
human50445	GPAM	0.253384465603764	0.0107518474767285	17.4523445014338	1.22955484929406e-05
human50451	GPAM	0.395178306133507	0.0224875540946081	17.4523445014338	1.22955484929406e-05
human50458	GPAM	0.398002551579539	0.02488193180626	17.4523445014338	1.22955484929406e-05
human50460	GPAM	-0.683799914803033	-0.0706370950850649	17.4523445014338	1.22955484929406e-05
chimp45274	GPAM	-1.9832755377278	-0.111521939269982	17.4523445014338	1.22955484929406e-05
human51342	GRK5	0.25794161606779	0.0324740452330474	2.2808397377612	0.22838787530915
human51343	GRK5	0.257616355941897	0.0332657589328546	2.2808397377612	0.22838787530915
human51375	GRK5	-0.398971176875149	-0.0542645847666886	2.2808397377612	0.22838787530915
human51427	GRK5	-0.116586795134538	-0.0114752193992133	2.2808397377612	0.22838787530915
human35099	GTPBP4	-0.119682118417982	-0.0175374248324034	20.4040447091684	1.15170544864384e-06
human35104	GTPBP4	-0.322252919106861	-0.0709920712993946	20.4040447091684	1.15170544864384e-06
human35105	GTPBP4	0.253772231544333	0.0195386932117685	20.4040447091684	1.15170544864384e-06
human35106	GTPBP4	0.527461381367223	0.0661360088428335	20.4040447091684	1.15170544864384e-06
human35108	GTPBP4	-0.455613910820396	-0.0525740496903717	20.4040447091684	1.15170544864384e-06
human35109	GTPBP4	-0.439946230759777	-0.0560987109037915	20.4040447091684	1.15170544864384e-06
human35110	GTPBP4	0.556261566193462	0.111527554671359	20.4040447091684	1.15170544864384e-06
human46795	HECTD2	0.501697138285224	0.0417033873757816	4.07954363355248	0.440753763634725
human46796	HECTD2	0.105494852588211	0.0110437244636679	4.07954363355248	0.440753763634725
human46797	HECTD2	0.0626222400157386	0.00783450770721961	4.07954363355248	0.440753763634725
chimp41753	HECTD2	-0.361583616667988	-0.0288626994887516	4.07954363355248	0.440753763634725
human46799	HECTD2	-0.823259544826933	-0.084290540233499	4.07954363355248	0.440753763634725
human46800	HECTD2	0.279808005369181	0.0549253823758021	4.07954363355248	0.440753763634725
human46801	HECTD2	0.478453476486409	0.0253061279020902	4.07954363355248	0.440753763634725
human46802	HECTD2	-0.0256450791162283	-0.00357804603029885	4.07954363355248	0.440753763634725
human46806	HECTD2	-0.217587472133615	-0.024081844072012	4.07954363355248	0.440753763634725
human47296	HELLS	0.20738658690703	0.0211947373228303	10.8020504991946	0.00235750711639925
human47299	HELLS	-0.500048559174249	-0.0844391970519113	10.8020504991946	0.00235750711639925
human47314	HELLS	0.081512126746731	0.0172087939522043	10.8020504991946	0.00235750711639925
human47315	HELLS	0.0805922300292703	0.0170918698932686	10.8020504991946	0.00235750711639925
human47325	HELLS	-0.052800237050435	-0.000228151170546087	10.8020504991946	0.00235750711639925
human47329	HELLS	-0.0663601016590866	-0.00200303706432253	10.8020504991946	0.00235750711639925
human47347	HELLS	0.249717954200739	0.0311749841184769	10.8020504991946	0.00235750711639925
human42814	HERC4	-0.07520234078702	0.0292332057003085	17.8065950733471	3.90607698590926e-07
human42821	HERC4	-0.268833380683691	-0.0102527765819584	17.8065950733471	3.90607698590926e-07
human42879	HERC4	-0.59595144279567	-0.160165324138731	17.8065950733471	3.90607698590926e-07
human42892	HERC4	0.939987164266381	0.141184895020381	17.8065950733471	3.90607698590926e-07
human48913	HIF1AN	0.413441784514497	0.138949653241213	6.85809508462626	0.00175990370920523
human48915	HIF1AN	0.0115762913203812	0.00970753866081286	6.85809508462626	0.00175990370920523
human48918	HIF1AN	-0.425018075834878	-0.148657191902026	6.85809508462626	0.00175990370920523
human43261	HK1	0.074887946632126	0.011856041399511	0.431881493971559	0.377494570358271
human43275	HK1	-0.074887946632126	-0.0118560413995109	0.431881493971559	0.377494570358271
human40778	HNRNPF	-0.478660813562454	-0.105862002573774	12.8142544854491	0.000211859498746589
human40779	HNRNPF	-0.499933767619343	-0.0838014112547995	12.8142544854491	0.000211859498746589
chimp36570	HNRNPF	-0.198941567391668	-0.0091035209937098	12.8142544854491	0.000211859498746589
human40783	HNRNPF	0.300961041322627	0.0753780864364927	12.8142544854491	0.000211859498746589
human40784	HNRNPF	0.337733123533162	0.0753540240932936	12.8142544854491	0.000211859498746589
human40799	HNRNPF	0.538841983717677	0.0480348242924973	12.8142544854491	0.000211859498746589
human42920	HNRNPH3	0.657802579619815	0.0483371391652669	8.61853327255812	0.011690224571105
human42923	HNRNPH3	0.137806733678293	0.0200092483014894	8.61853327255812	0.011690224571105
human42929	HNRNPH3	0.170177045582116	0.0275709884927181	8.61853327255812	0.011690224571105
human42930	HNRNPH3	-0.152485255236907	-0.00436921946976906	8.61853327255812	0.011690224571105
human42936	HNRNPH3	-0.519298371338031	-0.102704441310086	8.61853327255812	0.011690224571105
human42937	HNRNPH3	-0.365506787652625	-0.0259868074990274	8.61853327255812	0.011690224571105
human42940	HNRNPH3	0.0715040553473399	0.0371430923194085	8.61853327255812	0.011690224571105
human48516	HPS1	-0.364810993719777	-0.0234966565028567	13.4077377793024	0.000131087606331345
human48518	HPS1	-0.13510009074861	-0.0457450475679859	13.4077377793024	0.000131087606331345
human48519	HPS1	0.981611298517827	0.0785867616324274	13.4077377793024	0.000131087606331345
chimp43242	HPS1	-0.588300603674093	-0.0245201507833076	13.4077377793024	0.000131087606331345
human48522	HPS1	-0.577430037794378	-0.022643501977502	13.4077377793024	0.000131087606331345
human48528	HPS1	0.684030427419031	0.0378185951992247	13.4077377793024	0.000131087606331345
chimp34183	HSPA14	-0.1759174660042	0.0100452513695521	15.8423896345912	1.81388964426801e-05
human37295	HSPA14	0.277146162967168	0.0244590204684476	15.8423896345912	1.81388964426801e-05
human37297	HSPA14	-0.474030272809025	-0.0610013521055605	15.8423896345912	1.81388964426801e-05
chimp34190	HSPA14	-0.485142831720225	-0.0619744640101877	15.8423896345912	1.81388964426801e-05
human37300	HSPA14	1.2710562814653	0.11996376527369	15.8423896345912	1.81388964426801e-05
human37309	HSPA14	-0.413111873899021	-0.0314922209959413	15.8423896345912	1.81388964426801e-05
human47050	IDE	0.799750995213091	0.122285269915908	37.532303197861	3.75446738734737e-14
human47051	IDE	0.799204625293643	0.121738426951635	37.532303197861	3.75446738734737e-14
human47053	IDE	-0.702327754836604	-0.0730181883620082	37.532303197861	3.75446738734737e-14
human47077	IDE	1.15362373011701	0.0742778600992916	37.532303197861	3.75446738734737e-14
chimp42003	IDE	-2.05025159578714	-0.245283368604826	37.532303197861	3.75446738734737e-14
human35118	IDI1	0.834760623897686	0.131878742964624	35.8858926036191	3.0513101828961e-11
human35119	IDI1	0.765010606042549	0.12321666217436	35.8858926036191	3.0513101828961e-11
human35120	IDI1	0.634101031652888	0.0263906387192503	35.8858926036191	3.0513101828961e-11
human35121	IDI1	0.465158906814049	0.0142037055466562	35.8858926036191	3.0513101828961e-11
human35122	IDI1	-0.753625567951405	-0.0869155333548627	35.8858926036191	3.0513101828961e-11
human35123	IDI1	-0.689753723088364	-0.0605859880490719	35.8858926036191	3.0513101828961e-11
human35125	IDI1	1.14302588888188	0.0451881763185142	35.8858926036191	3.0513101828961e-11
human35131	IDI1	-1.67511659615901	-0.136632362172839	35.8858926036191	3.0513101828961e-11
human35143	IDI1	-0.723561170090274	-0.056744042146632	35.8858926036191	3.0513101828961e-11
human46500	IFIT1	-0.339409910796376	0.0351422990145069	18.4843601021864	2.24001609204266e-07
chimp41466	IFIT1	-0.491340433272023	0.0317408494272524	18.4843601021864	2.24001609204266e-07
human46501	IFIT1	2.09748553577433	0.0998084588061426	18.4843601021864	2.24001609204266e-07
human46502	IFIT1	-1.26673519170593	-0.166691607247902	18.4843601021864	2.24001609204266e-07
human46452	IFIT2	-0.0422705183299997	-0.0105338636252823	3.31829653827344	0.490075223512541
human46455	IFIT2	-0.277825279436733	-0.0398958787347334	3.31829653827344	0.490075223512541
human46456	IFIT2	0.245988061672121	0.0112842185263251	3.31829653827344	0.490075223512541
human46458	IFIT2	0.535366970382686	0.0249066648835649	3.31829653827344	0.490075223512541
human46462	IFIT2	0.378226007438425	0.107584186846335	3.31829653827344	0.490075223512541
human46463	IFIT2	-0.279771269880114	-0.0244788915222375	3.31829653827344	0.490075223512541
human46464	IFIT2	-0.279822577427409	-0.0177332874432372	3.31829653827344	0.490075223512541
human46466	IFIT2	-0.279891394418977	-0.051133148930735	3.31829653827344	0.490075223512541
human46478	IFIT3	0.265903261407509	0.0611504866500718	0.940578663926772	0.415321126074508
human46479	IFIT3	-0.191465274239822	-0.022393158210005	0.940578663926772	0.415321126074508
human46484	IFIT3	-0.0744379871676861	-0.0387573284400669	0.940578663926772	0.415321126074508
human46511	IFIT5	0.00226898860270815	0.0427834444482742	21.5646491588332	5.49157357256298e-08
human46515	IFIT5	0.48900631027678	0.0391540669188921	21.5646491588332	5.49157357256298e-08
human46518	IFIT5	-1.36972526218929	-0.408528758858487	21.5646491588332	5.49157357256298e-08
human46520	IFIT5	0.418417811234512	0.0871670073816854	21.5646491588332	5.49157357256298e-08
human46521	IFIT5	0.460032152075293	0.239424240109636	21.5646491588332	5.49157357256298e-08
human51896	IKZF5	0.108992460470887	0.0237945268853112	73.0057184020588	3.25613534695428e-26
human51897	IKZF5	-0.194350909180014	0.0032846679420133	73.0057184020588	3.25613534695428e-26
human51898	IKZF5	-0.208957244496428	0.00238196384091495	73.0057184020588	3.25613534695428e-26
human51904	IKZF5	-1.77262850818823	-0.29304117499507	73.0057184020588	3.25613534695428e-26
human51905	IKZF5	1.04892055547539	0.0811295200345453	73.0057184020588	3.25613534695428e-26
human51906	IKZF5	1.35434305381323	0.0684624247006403	73.0057184020588	3.25613534695428e-26
human51910	IKZF5	1.43630910030319	0.36382750935954	73.0057184020588	3.25613534695428e-26
human51916	IKZF5	-1.77262850819801	-0.249839437767895	73.0057184020588	3.25613534695428e-26
human35707	IL15RA	-1.01549054359131	-0.262077865007809	22.1233698466021	2.963464497372e-07
human35708	IL15RA	-0.764392732960714	-0.0364061469899978	22.1233698466021	2.963464497372e-07
human35717	IL15RA	0.184423204840793	0.0338797902881288	22.1233698466021	2.963464497372e-07
human35720	IL15RA	0.488333771960626	0.132942303629273	22.1233698466021	2.963464497372e-07
human35721	IL15RA	0.334523371103961	0.0963645462230908	22.1233698466021	2.963464497372e-07
human35723	IL15RA	-0.931372259784111	-0.0488243326955761	22.1233698466021	2.963464497372e-07
human35726	IL15RA	1.70397518843075	0.0841217045528901	22.1233698466021	2.963464497372e-07
human35728	IL2RA	-0.58137105189183	-0.0554089763950882	5.55083975333764	0.0598280011484446
human35730	IL2RA	-0.166868591599082	0.0108770367971902	5.55083975333764	0.0598280011484446
human35732	IL2RA	-0.264285843473005	-0.0235777970501567	5.55083975333764	0.0598280011484446
chimp32660	IL2RA	-0.247480133471135	-0.0033288375195485	5.55083975333764	0.0598280011484446
human35738	IL2RA	0.724706983713538	0.0416410433937596	5.55083975333764	0.0598280011484446
human35739	IL2RA	0.535298636721514	0.0297975307738436	5.55083975333764	0.0598280011484446
chimp46953	INPP5A	-0.932513110235153	-0.112453312369288	11.1414406388888	0.000340403095256442
human52687	INPP5A	-1.55164819086684	-0.073285150107325	11.1414406388888	0.000340403095256442
human52692	INPP5A	1.38212680933889	0.083329537875634	11.1414406388888	0.000340403095256442
human52693	INPP5A	1.50409517031831	0.0958052966259775	11.1414406388888	0.000340403095256442
human52696	INPP5A	-0.402060678555215	0.00660362797500125	11.1414406388888	0.000340403095256442
human51536	INPP5F	0.774599353245469	0.099338392479577	19.8969854686202	6.3442676468527e-08
human51554	INPP5F	1.82671805745067	0.401723079917915	19.8969854686202	6.3442676468527e-08
human51571	INPP5F	-1.30052138339655	-0.0699381861430759	19.8969854686202	6.3442676468527e-08
human51574	INPP5F	-1.30079602729958	-0.431123286254416	19.8969854686202	6.3442676468527e-08
human41969	IPMK	-0.72122993323899	-0.094385626251485	11.1998565100539	0.000328070276252172
human41974	IPMK	-0.720942330169739	-0.0178589140528807	11.1998565100539	0.000328070276252172
human41988	IPMK	-0.721229933228994	-0.0682196251369978	11.1998565100539	0.000328070276252172
human41992	IPMK	0.828274975991801	0.0856597285452917	11.1998565100539	0.000328070276252172
human42000	IPMK	1.33512722064592	0.0948044368960718	11.1998565100539	0.000328070276252172
human39897	ITGB1	-2.48794529068929	-0.304335144534975	64.4615055386457	9.23233620014937e-23
chimp35982	ITGB1	-2.48794600864201	-0.348241139934249	64.4615055386457	9.23233620014937e-23
chimp35983	ITGB1	-2.48794600864201	-0.0888944995751463	64.4615055386457	9.23233620014937e-23
human39900	ITGB1	1.20705478084495	0.152135560532573	64.4615055386457	9.23233620014937e-23
human39902	ITGB1	1.84059583557304	0.0810491486583543	64.4615055386457	9.23233620014937e-23
human39906	ITGB1	1.28165829653492	0.0779780944902019	64.4615055386457	9.23233620014937e-23
human39907	ITGB1	1.2885142110024	0.108205822864204	64.4615055386457	9.23233620014937e-23
human39913	ITGB1	1.84601418401799	0.322102157499038	64.4615055386457	9.23233620014937e-23
human49907	ITPRIP	-1.18314460835855	-0.101263048122214	7.27407982611271	0.00121323608592418
chimp44515	ITPRIP	0.248693584971512	0.0523549000961538	7.27407982611271	0.00121323608592418
human49910	ITPRIP	0.934451023387036	0.0489081480260601	7.27407982611271	0.00121323608592418
human44579	KAT6B	0.194993706918124	0.0304529467831757	1.87812446670432	0.603998806551138
human44602	KAT6B	0.276374125689033	0.0457355826080707	1.87812446670432	0.603998806551138
chimp39697	KAT6B	-0.0477931147711321	-0.00736511937644774	1.87812446670432	0.603998806551138
human44606	KAT6B	-0.16114127789768	-0.022351141222781	1.87812446670432	0.603998806551138
human44607	KAT6B	-0.11548642263167	-0.0178462060829192	1.87812446670432	0.603998806551138
human44608	KAT6B	-0.146947017306674	-0.0286260627090984	1.87812446670432	0.603998806551138
human45028	KCNMA1	0.395593213296267	0.190927629857959	1.26238576763831	0.128606078569379
human45147	KCNMA1	-0.395593213296267	-0.190927629857959	1.26238576763831	0.128606078569379
human38344	KIAA1217	1.26147845174354	0.165516058125281	9.30143952929757	0.007013802489459
human38362	KIAA1217	-0.210233537222009	-0.0187505717435921	9.30143952929757	0.007013802489459
human38471	KIAA1217	-0.210248982916014	-0.0483726881411608	9.30143952929757	0.007013802489459
human38495	KIAA1217	-0.210248982914276	-0.0342178252472731	9.30143952929757	0.007013802489459
human38497	KIAA1217	-0.210248982869788	-0.0215815574729243	9.30143952929757	0.007013802489459
human38498	KIAA1217	-0.210248982903171	-0.0263351903944546	9.30143952929757	0.007013802489459
human38499	KIAA1217	-0.210248982918286	-0.0162582251258768	9.30143952929757	0.007013802489459
human47085	KIF11	-0.0274512391963521	-0.00219837536964712	21.7891432397792	5.18165483552689e-06
human47086	KIF11	0.403090803905167	0.0240308852419116	21.7891432397792	5.18165483552689e-06
human47088	KIF11	-0.716007987416355	-0.0642462201051882	21.7891432397792	5.18165483552689e-06
human47092	KIF11	0.371925839577763	0.0369960302583834	21.7891432397792	5.18165483552689e-06
human47096	KIF11	0.0292757563576268	0.00207548428541479	21.7891432397792	5.18165483552689e-06
human47098	KIF11	0.33597263389958	0.0393117239005396	21.7891432397792	5.18165483552689e-06
human47107	KIF11	-0.306679738333071	-0.0351899149967844	21.7891432397792	5.18165483552689e-06
chimp42026	KIF11	-0.218833379780724	-0.0229572662896887	21.7891432397792	5.18165483552689e-06
human47108	KIF11	-0.324292972912246	-0.0376409607495307	21.7891432397792	5.18165483552689e-06
human47112	KIF11	0.45300028389861	0.0598186138245899	21.7891432397792	5.18165483552689e-06
chimp38507	KIF1BP	-0.235591878845097	-0.0742612716840051	8.10682554065261	0.00419614010890188
human43143	KIF1BP	-0.278166466152852	-0.0754139515097098	8.10682554065261	0.00419614010890188
human43147	KIF1BP	0.752145848214967	0.0787495725092807	8.10682554065261	0.00419614010890188
human43151	KIF1BP	-0.606935113271174	-0.0284399493853243	8.10682554065261	0.00419614010890188
human43152	KIF1BP	0.368547610054156	0.0993656000697584	8.10682554065261	0.00419614010890188
human46577	KIF20B	-0.0594531510070179	-0.00103872731117852	8.2003830744834	0.0280216590371374
human46580	KIF20B	-0.31156097326217	-0.0483254947669867	8.2003830744834	0.0280216590371374
human46595	KIF20B	-0.103856706860311	-0.00556359215488439	8.2003830744834	0.0280216590371374
chimp41548	KIF20B	0.473163611686558	0.0451987350180877	8.2003830744834	0.0280216590371374
human46597	KIF20B	-0.0505493047876998	0.00014402777127126	8.2003830744834	0.0280216590371374
human46598	KIF20B	0.264130516366933	0.0256988236176606	8.2003830744834	0.0280216590371374
human46599	KIF20B	-0.0441887452031194	0.00118359235233587	8.2003830744834	0.0280216590371374
human46600	KIF20B	-0.167685246933172	-0.0172973645263058	8.2003830744834	0.0280216590371374
human39694	KIF5B	-0.127387339523562	-0.0314356908707817	19.4499562528435	6.05767123972156e-06
human39702	KIF5B	-1.18680282530244	-0.0722329349672355	19.4499562528435	6.05767123972156e-06
human39706	KIF5B	0.45593619224564	0.0370249486171368	19.4499562528435	6.05767123972156e-06
human39708	KIF5B	0.494349258904681	0.0466652821023358	19.4499562528435	6.05767123972156e-06
human39715	KIF5B	0.0377574000843162	-0.00072094416195935	19.4499562528435	6.05767123972156e-06
human39716	KIF5B	0.0428819388051333	-0.00012162242243971	19.4499562528435	6.05767123972156e-06
human39718	KIF5B	0.250296420343582	0.0229123672301982	19.4499562528435	6.05767123972156e-06
human39719	KIF5B	0.0329689544426521	-0.00209140552725467	19.4499562528435	6.05767123972156e-06
human36050	KIN	3.2466706121913	0.0867699948428683	13.40392679447	0.000131087606331345
human36053	KIN	-0.649334124122117	-0.0156343093747285	13.40392679447	0.000131087606331345
human36056	KIN	-0.649334124016639	-0.0122853901727704	13.40392679447	0.000131087606331345
human36057	KIN	-0.649334124111282	-0.00835773616448744	13.40392679447	0.000131087606331345
human36061	KIN	-0.649334116025022	-0.042583522398689	13.40392679447	0.000131087606331345
human36062	KIN	-0.649334123916242	-0.00790903673219298	13.40392679447	0.000131087606331345
human35469	KLF6	0.0286050586005508	0.00679476365641111	6.17444704901573	0.0656976915891363
human35470	KLF6	0.206886415498639	0.0215320547074181	6.17444704901573	0.0656976915891363
human35473	KLF6	0.073720022431232	0.029323743489652	6.17444704901573	0.0656976915891363
human35474	KLF6	-0.154434681505432	-0.0240349982508642	6.17444704901573	0.0656976915891363
chimp32361	KLF6	-0.394915115487807	-0.0612120769115033	6.17444704901573	0.0656976915891363
human35475	KLF6	0.420019162763583	0.0319197972654161	6.17444704901573	0.0656976915891363
human35476	KLF6	-0.179880862300765	-0.0043232839565297	6.17444704901573	0.0656976915891363
human34984	LARP4B	-1.14670632924697	-0.287185764298539	24.7512473690058	3.27597125576143e-09
human34989	LARP4B	-1.14606750763014	-0.0529653292286272	24.7512473690058	3.27597125576143e-09
human35021	LARP4B	-0.151601335225376	0.0961696788236725	24.7512473690058	3.27597125576143e-09
human35058	LARP4B	1.21284018470453	0.122711309756896	24.7512473690058	3.27597125576143e-09
human35059	LARP4B	1.23153498739796	0.121270104946598	24.7512473690058	3.27597125576143e-09
human48241	LCOR	0.0586441213904207	-0.013547632056198	26.5445089738314	7.1434714874525e-10
human48242	LCOR	0.443756152054269	0.0368805223939102	26.5445089738314	7.1434714874525e-10
human48243	LCOR	0.604565875684057	0.187595812503516	26.5445089738314	7.1434714874525e-10
human48275	LCOR	-0.553490044586595	-0.138846246584048	26.5445089738314	7.1434714874525e-10
human48289	LCOR	-0.553476104542153	-0.0720824562571801	26.5445089738314	7.1434714874525e-10
human52076	LHPP	0.525165651403762	0.0546401161855252	8.68069599388855	0.0200115084333307
human52077	LHPP	-0.264998471048297	0.000637553331662349	8.68069599388855	0.0200115084333307
human52079	LHPP	0.0281526232705554	0.0221538456984463	8.68069599388855	0.0200115084333307
human52080	LHPP	-0.85114260270935	-0.126532277203699	8.68069599388855	0.0200115084333307
human52082	LHPP	-0.829978085127949	-0.119410446721659	8.68069599388855	0.0200115084333307
human52083	LHPP	-0.176556367142909	0.008924644512948	8.68069599388855	0.0200115084333307
human52084	LHPP	1.18521535256905	0.0601561486734963	8.68069599388855	0.0200115084333307
human52085	LHPP	0.384141898785138	0.0994304155232802	8.68069599388855	0.0200115084333307
human40273	LOC107984220	-0.51967656233943	-0.049866213614731	2.20788091210551	0.242059496547328
human40274	LOC107984220	0.800448343525852	0.0765020986272869	2.20788091210551	0.242059496547328
human40275	LOC107984220	-0.156930241742907	-0.00250949103312482	2.20788091210551	0.242059496547328
human40276	LOC107984220	-0.123841539443515	-0.0241263939794311	2.20788091210551	0.242059496547328
human48546	LOC107984261	-0.281409773869725	-0.0170407229747206	9.0681479765525	0.00423096752470316
human48547	LOC107984261	0.885062610296223	0.0754926025808636	9.0681479765525	0.00423096752470316
human48548	LOC107984261	-0.083303670152372	-0.0253354705145937	9.0681479765525	0.00423096752470316
human48549	LOC107984261	-0.984515987681542	-0.17953481002436	9.0681479765525	0.00423096752470316
human48550	LOC107984261	1.09959798481943	0.175594884877603	9.0681479765525	0.00423096752470316
chimp43274	LOC107984261	-0.635431163412017	-0.0291764839447924	9.0681479765525	0.00423096752470316
chimp32073	LOC107984285	-1.91639610128329	-0.101003593511643	20.5039462291484	2.79203775345381e-05
chimp32074	LOC107984285	-1.9162687755515	-0.0510601184847987	20.5039462291484	2.79203775345381e-05
human35073	LOC107984285	1.3918637740055	0.0481558562018991	20.5039462291484	2.79203775345381e-05
chimp32076	LOC107984285	0.593908035432985	0.0481730612456518	20.5039462291484	2.79203775345381e-05
human35075	LOC107984285	0.673579929418135	0.0470607140296904	20.5039462291484	2.79203775345381e-05
human35076	LOC107984285	0.868590049114538	0.173001443170176	20.5039462291484	2.79203775345381e-05
human35078	LOC107984285	-0.821884795756461	-0.166208512683245	20.5039462291484	2.79203775345381e-05
human35079	LOC107984285	-0.393174693426203	-0.0484878387509724	20.5039462291484	2.79203775345381e-05
human35080	LOC107984285	0.880398584099389	0.0352422759604632	20.5039462291484	2.79203775345381e-05
human35081	LOC107984285	-0.106194504840467	-0.00836288601603948	20.5039462291484	2.79203775345381e-05
human35082	LOC107984285	0.745578498787374	0.0234895988388182	20.5039462291484	2.79203775345381e-05
human43367	LRRC20	-0.888768287009877	-0.225646382784145	5.33507795951323	0.0384397269238013
human43371	LRRC20	-0.00153788208022459	0.0333376930461815	5.33507795951323	0.0384397269238013
human43373	LRRC20	-0.282749551113957	0.0297908123316792	5.33507795951323	0.0384397269238013
human43375	LRRC20	0.297586248920561	0.1046381927098	5.33507795951323	0.0384397269238013
human43376	LRRC20	0.875469471283498	0.0578796846964843	5.33507795951323	0.0384397269238013
chimp46943	LRRC27	0.0292767958089506	0.0564720689470593	9.19597177268486	0.00174049803471656
human52652	LRRC27	0.92962513811867	0.159700169222344	9.19597177268486	0.00174049803471656
human52653	LRRC27	-0.0163331929819476	0.0128198228118117	9.19597177268486	0.00174049803471656
human52654	LRRC27	-0.689264309877908	-0.230178818350042	9.19597177268486	0.00174049803471656
human52655	LRRC27	-0.253304431067765	0.00118675736882736	9.19597177268486	0.00174049803471656
chimp35442	MAP3K8	0.0292462735454124	-0.0700357585698326	7.67895597965617	0.000820117916749353
human39288	MAP3K8	0.504499131616112	0.148058966252158	7.67895597965617	0.000820117916749353
human39304	MAP3K8	-0.533745405161525	-0.0780232076823256	7.67895597965617	0.000820117916749353
human41172	MAPK8	0.193290925851514	0.0968329728920753	10.6207653000456	0.00019309794328788
human41259	MAPK8	0.512639791689075	0.0906917310172896	10.6207653000456	0.00019309794328788
human41275	MAPK8	0.0755344184361273	0.0141606074858484	10.6207653000456	0.00019309794328788
human41276	MAPK8	-0.781465135976716	-0.201685311395213	10.6207653000456	0.00019309794328788
human47032	MARCH5	0.515921548359087	0.0307494248739709	15.7926178660639	1.86836440488226e-05
human47042	MARCH5	-0.374422944257899	-0.0402265683084209	15.7926178660639	1.86836440488226e-05
human47043	MARCH5	-0.245572002923761	-0.0393744525658795	15.7926178660639	1.86836440488226e-05
human47044	MARCH5	-0.469819419311665	-0.123332101234779	15.7926178660639	1.86836440488226e-05
human47045	MARCH5	1.04306028184896	0.2172532320539	15.7926178660639	1.86836440488226e-05
human47047	MARCH5	-0.469167463714721	-0.0450695348187909	15.7926178660639	1.86836440488226e-05
chimp36695	MARCH8	-6.53626829173667	-0.884849844626216	76.1951793408914	8.4556178611539e-28
human40934	MARCH8	2.23178390017467	0.115712610948616	76.1951793408914	8.4556178611539e-28
human40945	MARCH8	0.383247969227243	0.168308290157895	76.1951793408914	8.4556178611539e-28
human40951	MARCH8	0.760723550554085	0.115472327810188	76.1951793408914	8.4556178611539e-28
human40956	MARCH8	1.61389321992776	0.178491765176723	76.1951793408914	8.4556178611539e-28
human40959	MARCH8	1.25168843016715	0.0997336015590341	76.1951793408914	8.4556178611539e-28
human40961	MARCH8	0.294931221685756	0.20713124897376	76.1951793408914	8.4556178611539e-28
chimp35172	MASTL	-0.242625991137983	-0.0299637939153718	2.4965561946965	0.440641900612887
human38961	MASTL	-0.250360147252836	-0.0372668372560742	2.4965561946965	0.440641900612887
human38968	MASTL	0.409222752158049	0.0376126341955283	2.4965561946965	0.440641900612887
human38973	MASTL	0.152477509340625	0.0163688941785004	2.4965561946965	0.440641900612887
human38975	MASTL	-0.005232227914261	0.0143665814970714	2.4965561946965	0.440641900612887
human38977	MASTL	-0.0634818951935944	-0.0011174786996542	2.4965561946965	0.440641900612887
chimp34016	MCM10	1.50165399536123	0.0656716724983763	22.2848088395363	6.37503936050026e-07
human37030	MCM10	0.799560203328256	0.102694402040676	22.2848088395363	6.37503936050026e-07
human37033	MCM10	0.149436779284618	0.0321758604127309	22.2848088395363	6.37503936050026e-07
human37035	MCM10	-0.92693583543028	-0.066378469023761	22.2848088395363	6.37503936050026e-07
human37036	MCM10	-0.436175392941627	-0.0274293727304173	22.2848088395363	6.37503936050026e-07
human37037	MCM10	-0.330783036312233	-0.00832823007496911	22.2848088395363	6.37503936050026e-07
human37041	MCM10	-0.320767046727621	-0.00462842828348702	22.2848088395363	6.37503936050026e-07
human37044	MCM10	-0.435989666562338	-0.0937774348391489	22.2848088395363	6.37503936050026e-07
human51576	MCMBP	-0.11378792376656	0.0169465829717378	9.24804062897192	0.000633420298515665
human51580	MCMBP	-0.28272922095084	0.0264444016421771	9.24804062897192	0.000633420298515665
human51586	MCMBP	0.934964883317537	0.0515195819387271	9.24804062897192	0.000633420298515665
chimp46089	MCMBP	-0.538447738600136	-0.0949105665526421	9.24804062897192	0.000633420298515665
human43642	MCU	0.144993587864531	0.125508853937935	11.3905860666607	9.87354011502573e-05
human43656	MCU	0.343454839119883	0.0752132705232235	11.3905860666607	9.87354011502573e-05
human43661	MCU	0.525999188151405	0.0991665684861016	11.3905860666607	9.87354011502573e-05
human43701	MCU	-1.01444761513582	-0.29988869294726	11.3905860666607	9.87354011502573e-05
human49454	MFSD13A	1.49109973639493	0.267263510683048	6.12657749522214	0.00339740034937493
human49455	MFSD13A	-0.745568318115131	-0.250985543013826	6.12657749522214	0.00339740034937493
human49459	MFSD13A	-0.745531418279798	-0.0162779676692225	6.12657749522214	0.00339740034937493
human49158	MGEA5	-0.551303119633187	-0.132352631475326	23.9703735559597	1.80266965860606e-07
human49159	MGEA5	-0.547732128398469	-0.0374285938902055	23.9703735559597	1.80266965860606e-07
human49161	MGEA5	0.0386457460854832	0.0105792258979154	23.9703735559597	1.80266965860606e-07
human49162	MGEA5	0.078124439248255	0.0337606163427596	23.9703735559597	1.80266965860606e-07
human49177	MGEA5	0.229102215656024	0.0233242927926526	23.9703735559597	1.80266965860606e-07
human49178	MGEA5	0.622563786343909	0.0633086817375129	23.9703735559597	1.80266965860606e-07
human49180	MGEA5	0.0652608412223741	0.0189414505320215	23.9703735559597	1.80266965860606e-07
human49182	MGEA5	0.0653382194756096	0.0198669580626695	23.9703735559597	1.80266965860606e-07
human52462	MGMT	1.41647436509271	0.069632403855471	12.9988024604745	2.387106461605e-05
human52465	MGMT	-0.32661983835864	0.0756971034835121	12.9988024604745	2.387106461605e-05
human52466	MGMT	-0.141892330636437	0.0444003334478738	12.9988024604745	2.387106461605e-05
human52489	MGMT	-0.947962196097637	-0.189729840786857	12.9988024604745	2.387106461605e-05
human43590	MICU1	-0.682635310746584	-0.0444388990879106	16.0856496009965	4.20398089360791e-07
human43629	MICU1	-0.682665291042895	-0.14896548787255	16.0856496009965	4.20398089360791e-07
human43635	MICU1	1.36530060178948	0.19340438696046	16.0856496009965	4.20398089360791e-07
human37414	MINDY3	-0.334188087668104	-0.0256385228772235	24.4409764135598	4.59244150722067e-08
human37415	MINDY3	-0.769664719868274	-0.164665256461309	24.4409764135598	4.59244150722067e-08
human37441	MINDY3	0.139632086282671	0.036153032417395	24.4409764135598	4.59244150722067e-08
human37457	MINDY3	0.897985849115421	0.0931932304393122	24.4409764135598	4.59244150722067e-08
human37461	MINDY3	0.197104516687491	0.0463871106624325	24.4409764135598	4.59244150722067e-08
human37462	MINDY3	0.0902368907545383	0.0244477243553619	24.4409764135598	4.59244150722067e-08
human37465	MINDY3	-0.221106535303743	-0.00987731853596933	24.4409764135598	4.59244150722067e-08
human45970	MINPP1	0.137543282840611	0.0683184828206918	0.462988597513117	0.360640037322551
human45977	MINPP1	-0.137543282840611	-0.0683184828206918	0.462988597513117	0.360640037322551
human42525	MIR1296	-0.0907103287243844	-0.0182020577730198	0.0923773766623981	0.927663815554358
human42526	MIR1296	-0.0331412902339524	0.00935022129558816	0.0923773766623981	0.927663815554358
human42527	MIR1296	0.123851618958337	0.00885183647743158	0.0923773766623981	0.927663815554358
human49888	MIR4482	-1.46916227609279	-0.117836909795887	9.39812292451234	0.00330689443415282
human49889	MIR4482	-0.457509966158801	-0.11379316615409	9.39812292451234	0.00330689443415282
human49891	MIR4482	-0.0980838686371582	0.00573328795150731	9.39812292451234	0.00330689443415282
human49894	MIR4482	0.172338325495259	0.089504643150023	9.39812292451234	0.00330689443415282
chimp44488	MIR4482	0.864024051103668	0.0938241844944688	9.39812292451234	0.00330689443415282
human49895	MIR4482	0.988393734289825	0.0425679603539778	9.39812292451234	0.00330689443415282
human52401	MKI67	0.391801955659375	0.0820585452563977	12.9510507041996	7.5263495561807e-05
human52404	MKI67	-0.0862479619415837	-0.0182299305048494	12.9510507041996	7.5263495561807e-05
human52405	MKI67	-0.523815002002484	-0.105611477069934	12.9510507041996	7.5263495561807e-05
human52406	MKI67	-0.205007459911368	-0.0441411073748201	12.9510507041996	7.5263495561807e-05
human52407	MKI67	0.423268468196059	0.0859239696932062	12.9510507041996	7.5263495561807e-05
human37930	MLLT10	-0.266372289875489	-0.000431290262222675	12.8088251013687	8.47809178141115e-05
human37933	MLLT10	1.38562265112174	0.105128928257997	12.8088251013687	8.47809178141115e-05
human37934	MLLT10	-0.373083538088378	-0.018667950452805	12.8088251013687	8.47809178141115e-05
human37993	MLLT10	-0.373083416015994	-0.0428985599113663	12.8088251013687	8.47809178141115e-05
human37994	MLLT10	-0.373083407141875	-0.0431311276316034	12.8088251013687	8.47809178141115e-05
human48976	MRPL43	0.883132067266976	0.132889167611375	8.22454180723162	0.00050159513402348
human48977	MRPL43	-0.440814000984137	-0.00974381259467152	8.22454180723162	0.00050159513402348
human48979	MRPL43	-0.442318066282839	-0.123145355016703	8.22454180723162	0.00050159513402348
human43889	MRPS16	-0.00137452735836756	0.0550397073152124	8.42886646097304	0.00042013267926308
human43892	MRPS16	0.571320849497177	0.138240819678504	8.42886646097304	0.00042013267926308
human43894	MRPS16	-0.569946322138809	-0.193280526993716	8.42886646097304	0.00042013267926308
human43942	MSS51	1.09034100315732	0.23107399168465	10.1715005164842	0.000762951508326902
human43944	MSS51	0.603640985849689	0.0718504606853755	10.1715005164842	0.000762951508326902
human43945	MSS51	-0.687195600533141	-0.124421847503938	10.1715005164842	0.000762951508326902
human43946	MSS51	-0.864677962834747	-0.0760850614202328	10.1715005164842	0.000762951508326902
human43948	MSS51	-0.142108425639119	-0.102417543445855	10.1715005164842	0.000762951508326902
human52754	MTG1	-1.07914221698663	-0.0154789274600688	25.5071511973019	5.89549424668022e-09
chimp47013	MTG1	0.235009291612029	0.0710252595804578	25.5071511973019	5.89549424668022e-09
human52762	MTG1	3.81300115188887	0.118426002948988	25.5071511973019	5.89549424668022e-09
human52764	MTG1	-0.724116550060964	-0.0450472788538451	25.5071511973019	5.89549424668022e-09
chimp47018	MTG1	-0.96546660596504	-0.036950576387408	25.5071511973019	5.89549424668022e-09
human52766	MTG1	-1.27928507048826	-0.0919744798281234	25.5071511973019	5.89549424668022e-09
human39263	MTPAP	4.2216120185148	0.178079328355239	31.9182315758571	2.65124954976898e-10
human39265	MTPAP	-0.6030874312164	-0.0163675714220497	31.9182315758571	2.65124954976898e-10
human39267	MTPAP	-0.603087431216398	-0.0184739392079249	31.9182315758571	2.65124954976898e-10
human39270	MTPAP	-0.6030874312164	-0.0252316533896504	31.9182315758571	2.65124954976898e-10
human39271	MTPAP	-0.6030874312164	-0.0209366926170845	31.9182315758571	2.65124954976898e-10
human39272	MTPAP	-0.6030874312164	-0.0260633398494701	31.9182315758571	2.65124954976898e-10
human39273	MTPAP	-0.6030874312164	-0.0151909152160277	31.9182315758571	2.65124954976898e-10
human39274	MTPAP	-0.6030874312164	-0.055815216653032	31.9182315758571	2.65124954976898e-10
human50116	MXI1	1.08530080806177	0.110423677626323	12.0792656871963	0.00336815426631741
human50122	MXI1	-0.109779376206782	-0.00147778163761829	12.0792656871963	0.00336815426631741
human50131	MXI1	0.0250601488232051	0.0163776994720765	12.0792656871963	0.00336815426631741
human50132	MXI1	0.177281035142119	0.0400623291367874	12.0792656871963	0.00336815426631741
human50133	MXI1	-0.737450328739717	-0.0776496315219379	12.0792656871963	0.00336815426631741
human50142	MXI1	1.18066215010631	0.0586847368593193	12.0792656871963	0.00336815426631741
human50149	MXI1	-0.629632805842838	-0.0369977801894388	12.0792656871963	0.00336815426631741
human50155	MXI1	-0.524418955747186	-0.0814804083815072	12.0792656871963	0.00336815426631741
human50157	MXI1	-0.467022675596877	-0.0279428413640039	12.0792656871963	0.00336815426631741
human41073	NCOA4	-0.555214741405593	-0.0901737790348347	9.9960672446939	0.000333146671972367
human41081	NCOA4	-0.224668066767127	0.0117380774889227	9.9960672446939	0.000333146671972367
human41082	NCOA4	0.51822020461365	0.0498645229926813	9.9960672446939	0.000333146671972367
human41087	NCOA4	0.26166260355907	0.0285711785532309	9.9960672446939	0.000333146671972367
human35513	NET1	0.81086102352914	0.153045318960568	9.61695113802853	0.0027911900346221
chimp32435	NET1	0.413018495435307	0.0541337858136669	9.61695113802853	0.0027911900346221
human35517	NET1	0.253479004635672	0.0309258648854868	9.61695113802853	0.0027911900346221
human35524	NET1	-0.422803729269381	-0.0407305372121703	9.61695113802853	0.0027911900346221
human35525	NET1	-0.623686245160121	-0.13683908665169	9.61695113802853	0.0027911900346221
chimp32453	NET1	-0.430868549170617	-0.0605353457958619	9.61695113802853	0.0027911900346221
human49414	NFKB2	-0.38840351998338	-0.0186986114663119	3.46248822615962	0.157958828275233
human49416	NFKB2	-0.197219724141649	-0.011187486183145	3.46248822615962	0.157958828275233
human49418	NFKB2	0.378774145586613	0.0241622074917937	3.46248822615962	0.157958828275233
human49419	NFKB2	-0.157031956938626	-0.0241809017106429	3.46248822615962	0.157958828275233
chimp44079	NFKB2	0.363881055477042	0.0299047918683062	3.46248822615962	0.157958828275233
human50779	NHLRC2	-0.448195562745107	-0.0691032295034639	2.41333137714082	0.206141924062043
human50808	NHLRC2	0.345234322016458	0.0344549986714029	2.41333137714082	0.206141924062043
human50828	NHLRC2	0.0820437758497144	0.0318563451630184	2.41333137714082	0.206141924062043
human50829	NHLRC2	0.0209174648789352	0.00279188566904276	2.41333137714082	0.206141924062043
human37375	NMT2	0.50610770680717	0.0426157483658544	19.2404483481127	2.98683130644484e-06
human37382	NMT2	-0.60857383627586	-0.097083664043217	19.2404483481127	2.98683130644484e-06
human37383	NMT2	-0.319573510417428	-0.0369808057919589	19.2404483481127	2.98683130644484e-06
human37384	NMT2	-1.30012662881079	-0.174521602164058	19.2404483481127	2.98683130644484e-06
human37394	NMT2	0.350212783914176	0.0306248975174471	19.2404483481127	2.98683130644484e-06
human37396	NMT2	0.516327159020325	0.0986476359865795	19.2404483481127	2.98683130644484e-06
chimp34269	NMT2	0.855626325762412	0.136697790129352	19.2404483481127	2.98683130644484e-06
human47236	NOC3L	-0.428959708117123	-0.0260935735164727	30.3884114009961	3.12917514498792e-10
human47245	NOC3L	2.57375824870274	0.207876276414991	30.3884114009961	3.12917514498792e-10
human47255	NOC3L	-0.428959708117124	-0.0359064290875402	30.3884114009961	3.12917514498792e-10
human47256	NOC3L	-0.428959708117124	-0.0182216155894153	30.3884114009961	3.12917514498792e-10
human47261	NOC3L	-0.428959708117124	-0.0117168994769619	30.3884114009961	3.12917514498792e-10
human47265	NOC3L	-0.428959708117124	-0.0320789303380604	30.3884114009961	3.12917514498792e-10
human47268	NOC3L	-0.428959708117124	-0.0838588284065408	30.3884114009961	3.12917514498792e-10
human49323	NOLC1	0.131651127703978	0.00340312168896344	13.2879563957013	0.000338019549907828
human49324	NOLC1	0.661598043335612	0.0776070526807373	13.2879563957013	0.000338019549907828
human49325	NOLC1	-0.0471260894207421	-0.0313982304615573	13.2879563957013	0.000338019549907828
human49327	NOLC1	-0.0533867653235455	-0.00823089010844037	13.2879563957013	0.000338019549907828
human49328	NOLC1	-0.882669869143039	-0.0894312575587625	13.2879563957013	0.000338019549907828
human49329	NOLC1	-0.0584578247875216	-0.00711155478568049	13.2879563957013	0.000338019549907828
human49332	NOLC1	0.248391377635258	0.0551617585447399	13.2879563957013	0.000338019549907828
human42395	NRBF2	0.149835436380718	0.0574398172255302	29.2928240109904	7.26489701549374e-10
human42396	NRBF2	-0.561786822318124	-0.0350218964509942	29.2928240109904	7.26489701549374e-10
human42399	NRBF2	1.7661977756129	0.0967416467043785	29.2928240109904	7.26489701549374e-10
chimp37957	NRBF2	1.2343533127281	0.084300686698489	29.2928240109904	7.26489701549374e-10
human42400	NRBF2	-0.794685858920872	-0.0195803455222079	29.2928240109904	7.26489701549374e-10
human42402	NRBF2	-0.433586008934875	-0.0904221250702303	29.2928240109904	7.26489701549374e-10
human42403	NRBF2	-1.36032783454784	-0.0934577835849652	29.2928240109904	7.26489701549374e-10
human51795	NSMCE4A	-0.39323014686868	-0.123163064126575	12.9839008748704	7.3479881422371e-05
human51798	NSMCE4A	0.327813714944605	0.0505033662446085	12.9839008748704	7.3479881422371e-05
human51800	NSMCE4A	-0.310080227539806	-0.0197038626714076	12.9839008748704	7.3479881422371e-05
human51805	NSMCE4A	0.191259282808818	0.0470228585457923	12.9839008748704	7.3479881422371e-05
human51806	NSMCE4A	0.184237376655064	0.0453407020075814	12.9839008748704	7.3479881422371e-05
human37668	NSUN6	1.45773822471736	0.197004601136408	7.43549234087891	0.0147108524178459
human37678	NSUN6	-0.291547717293628	-0.0546966920284432	7.43549234087891	0.0147108524178459
human37696	NSUN6	-0.291547763627594	-0.032766995299752	7.43549234087891	0.0147108524178459
human37723	NSUN6	-0.291547216317298	-0.0348596385373293	7.43549234087891	0.0147108524178459
human37727	NSUN6	-0.291547763738892	-0.0143036388015529	7.43549234087891	0.0147108524178459
human37748	NSUN6	-0.291547763739944	-0.0603776364693305	7.43549234087891	0.0147108524178459
human49610	NT5C2	-0.104411533883135	-0.0263825464959374	9.61528151756556	0.00122683027874963
human49647	NT5C2	0.450010544105328	0.0705139396009719	9.61528151756556	0.00122683027874963
human49666	NT5C2	0.661479107494158	0.142442906663441	9.61528151756556	0.00122683027874963
human49670	NT5C2	-0.588999123465598	-0.102962557439509	9.61528151756556	0.00122683027874963
human49676	NT5C2	-0.418078994250753	-0.0836117423289671	9.61528151756556	0.00122683027874963
human36681	NUDT5	0.165705264371172	0.0351571197793852	14.929881413495	4.57491786427169e-06
human36685	NUDT5	-0.807105788916154	-0.262719699621896	14.929881413495	4.57491786427169e-06
human36686	NUDT5	0.231339494170029	0.133515503962404	14.929881413495	4.57491786427169e-06
human36702	NUDT5	0.410061030374953	0.0940470758801069	14.929881413495	4.57491786427169e-06
human45285	NUTM2B-AS1	2.26044065147613	0.495111152252185	19.5067987100942	8.78692728029115e-07
human45325	NUTM2B-AS1	-0.452088130295226	-0.0536395359036053	19.5067987100942	8.78692728029115e-07
human45330	NUTM2B-AS1	-0.452088130295226	-0.164750441877385	19.5067987100942	8.78692728029115e-07
chimp40323	NUTM2B-AS1	-0.452088130295226	-0.0878936725273298	19.5067987100942	8.78692728029115e-07
human45340	NUTM2B-AS1	-0.452088130295226	-0.132142914020727	19.5067987100942	8.78692728029115e-07
chimp40384	NUTM2B-AS1	-0.452088130295226	-0.0566845879231379	19.5067987100942	8.78692728029115e-07
human48845	OLMALINC	-0.0988510907669981	-0.0246605815309539	13.7805434599541	0.000227274247407759
human48846	OLMALINC	0.662587230036935	0.0969513743483898	13.7805434599541	0.000227274247407759
human48847	OLMALINC	0.696479625148539	0.091703578799309	13.7805434599541	0.000227274247407759
human48849	OLMALINC	-0.593593290860643	-0.0528612133603542	13.7805434599541	0.000227274247407759
chimp43583	OLMALINC	-0.8021892728137	-0.0878229846981272	13.7805434599541	0.000227274247407759
chimp43585	OLMALINC	-0.83821451974104	-0.0916953635091579	13.7805434599541	0.000227274247407759
human48856	OLMALINC	0.973781318996907	0.0683851899508943	13.7805434599541	0.000227274247407759
human36998	OPTN	-0.548780373118811	-0.0957486162335121	12.2268218680802	0.000135758118200566
human37005	OPTN	-0.0447806243507281	0.0198284207231847	12.2268218680802	0.000135758118200566
human37007	OPTN	0.805095216835146	0.0598926688223867	12.2268218680802	0.000135758118200566
human37019	OPTN	-0.167885628505964	0.00395473340324065	12.2268218680802	0.000135758118200566
human37024	OPTN	-0.0436485908596437	0.0120727932847002	12.2268218680802	0.000135758118200566
human43729	P4HA1	-0.643715621475144	-0.046591675691925	17.1824088488911	6.05025671803302e-06
human43730	P4HA1	-0.859111779305435	-0.223307046839183	17.1824088488911	6.05025671803302e-06
human43734	P4HA1	0.27654470248814	0.0386217747667159	17.1824088488911	6.05025671803302e-06
chimp39015	P4HA1	0.685699401944056	0.114335512005929	17.1824088488911	6.05025671803302e-06
human43746	P4HA1	0.578058155825486	0.121344996067095	17.1824088488911	6.05025671803302e-06
human43767	P4HA1	-0.0374748594771024	-0.0044035603086313	17.1824088488911	6.05025671803302e-06
human46524	PANK1	0.0697195820575478	0.0400240576984055	21.7712742928784	2.35871690303985e-06
human46525	PANK1	0.108522802579508	0.044282842883542	21.7712742928784	2.35871690303985e-06
human46527	PANK1	1.13212564151739	0.0501964508129468	21.7712742928784	2.35871690303985e-06
human46530	PANK1	-1.55406796508931	-0.149354325085731	21.7712742928784	2.35871690303985e-06
human46536	PANK1	0.441827782212078	0.0615986023890715	21.7712742928784	2.35871690303985e-06
human46537	PANK1	0.338362331761632	0.0607474551468852	21.7712742928784	2.35871690303985e-06
human46541	PANK1	-1.34857589692757	-0.160860847731647	21.7712742928784	2.35871690303985e-06
human46544	PANK1	-0.416253226371389	-0.00543044210567653	21.7712742928784	2.35871690303985e-06
human46547	PANK1	1.22833894826011	0.0587962059922037	21.7712742928784	2.35871690303985e-06
human52741	PAOX	-0.947063651597541	-0.0870558577145531	12.3737914367043	1.16518526053185e-05
human52745	PAOX	0.289721302977403	-0.0463596441451404	12.3737914367043	1.16518526053185e-05
human52746	PAOX	0.657342348620139	0.133415501859694	12.3737914367043	1.16518526053185e-05
human39940	PARD3	-1.80415327683562	-0.215224332385716	16.9347691667408	7.31157210297196e-06
human39981	PARD3	-0.282357440310506	-0.0319208783005545	16.9347691667408	7.31157210297196e-06
human39983	PARD3	-0.107260360981708	-0.051997361160584	16.9347691667408	7.31157210297196e-06
human40010	PARD3	-0.0108160997008632	-0.0029546366574895	16.9347691667408	7.31157210297196e-06
human40100	PARD3	1.83378919452024	0.219364458120355	16.9347691667408	7.31157210297196e-06
human40106	PARD3	0.370797983308463	0.0827327503839893	16.9347691667408	7.31157210297196e-06
chimp37261	PARG	2.27467750719295	0.0161179612963336	26.1529416874098	9.25964116843748e-10
human41604	PARG	2.37819397623125	0.0379884041656	26.1529416874098	9.25964116843748e-10
chimp37266	PARG	2.51858433767815	0.0373098141844056	26.1529416874098	9.25964116843748e-10
human41621	PARG	3.50571588891019	0.125432397171907	26.1529416874098	9.25964116843748e-10
chimp37277	PARG	-10.6771717100125	-0.216848576818246	26.1529416874098	9.25964116843748e-10
human41044	PARGP1	1.43406104822603	0.123587816968055	47.0506818376412	5.64743841786212e-16
chimp36747	PARGP1	-3.0974963627184	-0.0761090129796573	47.0506818376412	5.64743841786212e-16
human41047	PARGP1	-0.811659212838912	-0.0427483622408373	47.0506818376412	5.64743841786212e-16
human41050	PARGP1	5.20695209793023	0.153292396761823	47.0506818376412	5.64743841786212e-16
human41051	PARGP1	-0.408580761181129	-0.161675522841142	47.0506818376412	5.64743841786212e-16
human41052	PARGP1	-0.922686140842516	-0.135144152332747	47.0506818376412	5.64743841786212e-16
human41053	PARGP1	1.32656711214854	0.218970162382355	47.0506818376412	5.64743841786212e-16
chimp36753	PARGP1	-2.72715778072384	-0.0801733257178482	47.0506818376412	5.64743841786212e-16
human46727	PCGF5	-0.439294683379368	-0.0620935551754499	15.2848420585651	7.09806865679613e-05
human46728	PCGF5	-0.375776478223487	-0.0460316294734054	15.2848420585651	7.09806865679613e-05
human46751	PCGF5	0.553672858778987	0.0775515041302691	15.2848420585651	7.09806865679613e-05
human46752	PCGF5	0.51667871671952	0.0742867173875652	15.2848420585651	7.09806865679613e-05
human46754	PCGF5	0.0203523853585795	-0.00218893938897285	15.2848420585651	7.09806865679613e-05
human46760	PCGF5	-0.196049579757704	-0.0287818155816972	15.2848420585651	7.09806865679613e-05
human46791	PCGF5	-0.0795832194965268	-0.0127422818983091	15.2848420585651	7.09806865679613e-05
human49683	PCGF6	0.158720506562061	0.00718242474314668	2.84501965873096	0.788518026515881
chimp44324	PCGF6	-0.11759669089419	-0.0199252106174185	2.84501965873096	0.788518026515881
human49684	PCGF6	-0.135077003902515	-0.0115179272960429	2.84501965873096	0.788518026515881
chimp44327	PCGF6	-0.249021880587102	-0.0464906246328616	2.84501965873096	0.788518026515881
human49687	PCGF6	-0.491418148748634	-0.02603189200482	2.84501965873096	0.788518026515881
human49689	PCGF6	0.56307379882889	0.0363731825109464	2.84501965873096	0.788518026515881
human49691	PCGF6	-0.0686796804906265	-0.0118101262161486	2.84501965873096	0.788518026515881
human49692	PCGF6	0.139488941983128	0.00466627180001214	2.84501965873096	0.788518026515881
human49694	PCGF6	-0.250184052393011	-0.0225696462639277	2.84501965873096	0.788518026515881
human49695	PCGF6	0.450694209641998	0.0901235479771141	2.84501965873096	0.788518026515881
chimp44352	PDCD11	-0.129085461031192	-0.00992722188474483	12.3815681434062	0.000681431486176318
human49742	PDCD11	0.131143431828649	0.0102801525703686	12.3815681434062	0.000681431486176318
chimp44380	PDCD11	0.459044040140027	0.0476551081882675	12.3815681434062	0.000681431486176318
human49743	PDCD11	0.02162875082151	0.000593777027517173	12.3815681434062	0.000681431486176318
human49744	PDCD11	-0.0611411296843966	-0.0286482928474116	12.3815681434062	0.000681431486176318
human49746	PDCD11	-0.611693659631646	-0.0536618179849186	12.3815681434062	0.000681431486176318
human49747	PDCD11	0.190104027557049	0.0337082949309216	12.3815681434062	0.000681431486176318
chimp45105	PDCD4	0.274469674150412	0.0517205423394983	19.8580002530362	2.34363006938559e-07
human50269	PDCD4	0.0532359532386605	0.0371160236867371	19.8580002530362	2.34363006938559e-07
chimp45121	PDCD4	0.52323113147556	0.0939164922861055	19.8580002530362	2.34363006938559e-07
human50291	PDCD4	-0.250541097910683	-0.00917241528260077	19.8580002530362	2.34363006938559e-07
human50307	PDCD4	-0.600395660953951	-0.17358064302974	19.8580002530362	2.34363006938559e-07
human47375	PDLIM1	-0.787007466999738	-0.165427101326315	19.5964665453666	8.17294698498067e-07
human47391	PDLIM1	-0.253339604440659	0.0220308682404771	19.5964665453666	8.17294698498067e-07
human47392	PDLIM1	-0.126929542263154	0.0237399110478622	19.5964665453666	8.17294698498067e-07
human47401	PDLIM1	-0.26956388410469	0.0267040117054365	19.5964665453666	8.17294698498067e-07
human47407	PDLIM1	0.750230267915201	0.0471337236978713	19.5964665453666	8.17294698498067e-07
human47408	PDLIM1	0.686610229893039	0.0458185866346678	19.5964665453666	8.17294698498067e-07
human38716	PDSS1	0.939528917752739	0.134252793820832	20.4956283270392	2.70909925371429e-06
human38718	PDSS1	0.796397232357769	0.0572736777404104	20.4956283270392	2.70909925371429e-06
human38720	PDSS1	-0.05977446571037	-0.00609651600481731	20.4956283270392	2.70909925371429e-06
human38725	PDSS1	0.361757845010412	0.0250641211012979	20.4956283270392	2.70909925371429e-06
chimp34981	PDSS1	-1.81686992779942	-0.157635342594203	20.4956283270392	2.70909925371429e-06
human38727	PDSS1	-1.2861002719961	-0.225652367366723	20.4956283270392	2.70909925371429e-06
human38734	PDSS1	0.427141664321343	0.0263599183993072	20.4956283270392	2.70909925371429e-06
human38735	PDSS1	0.637919006063625	0.146433714903896	20.4956283270392	2.70909925371429e-06
human51044	PDZD8	-0.449040255198479	-0.00738932819175814	28.595194608115	4.25528584157141e-10
human51046	PDZD8	-1.66300364900477	-0.338601935242909	28.595194608115	4.25528584157141e-10
human51049	PDZD8	-0.201029649793757	0.0396787626752713	28.595194608115	4.25528584157141e-10
human51064	PDZD8	1.75556110551325	0.148181999308532	28.595194608115	4.25528584157141e-10
human51068	PDZD8	0.440607405051107	0.0824305517890094	28.595194608115	4.25528584157141e-10
human51085	PDZD8	0.116905043432649	0.0756999496618551	28.595194608115	4.25528584157141e-10
human35795	PFKFB3	0.588471470125289	0.286028054281883	3.36027122473024	0.0130304773604034
human35810	PFKFB3	-0.588471470125289	-0.286028054281883	3.36027122473024	0.0130304773604034
human48353	PGAM1	2.23419883280908	0.0684295854386806	38.125481743833	2.52784326103809e-14
human48356	PGAM1	1.60485170428942	0.102448212769764	38.125481743833	2.52784326103809e-14
human48357	PGAM1	2.88843641944367	0.714509900302669	38.125481743833	2.52784326103809e-14
human48358	PGAM1	-3.3637433447875	-0.00523898385515286	38.125481743833	2.52784326103809e-14
human48359	PGAM1	-3.36374361175467	-0.88014871465596	38.125481743833	2.52784326103809e-14
human48421	PI4K2A	0.00363847996210402	0.00181923452913113	0.00682197813466701	0.925523185403655
chimp43145	PI4K2A	-0.00363847996210402	-0.00181923452913119	0.00682197813466701	0.925523185403655
chimp42854	PIK3AP1	-0.362412969849672	-0.0377774482678391	35.6226567750819	3.46954888567453e-11
human48049	PIK3AP1	-0.315515547113117	-0.0321688517393871	35.6226567750819	3.46954888567453e-11
human48052	PIK3AP1	-0.624228832079414	-0.071593378124032	35.6226567750819	3.46954888567453e-11
human48053	PIK3AP1	-0.625233249550625	-0.0672187646771105	35.6226567750819	3.46954888567453e-11
human48072	PIK3AP1	-0.236179583192698	-0.031941401601257	35.6226567750819	3.46954888567453e-11
human48097	PIK3AP1	0.538090045712643	0.0498294350143005	35.6226567750819	3.46954888567453e-11
human48117	PIK3AP1	0.47664343543077	0.0565044705649962	35.6226567750819	3.46954888567453e-11
human48125	PIK3AP1	0.44851942503433	0.0424137590327879	35.6226567750819	3.46954888567453e-11
human48134	PIK3AP1	0.700317275607783	0.0919521797975411	35.6226567750819	3.46954888567453e-11
human38144	PIP4K2A	-0.041709473789192	-0.0143331892764534	0.0724691948034888	0.943574026915612
human38145	PIP4K2A	-0.00203718357325573	-0.000410810479172574	0.0724691948034888	0.943574026915612
human38149	PIP4K2A	0.0437466573624478	0.014743999755626	0.0724691948034888	0.943574026915612
human35446	PITRM1	1.02307599244752	0.211944037614336	8.25597819127461	0.000491326902811444
chimp32328	PITRM1	-0.511538000531651	-0.0696654516052698	8.25597819127461	0.000491326902811444
human35452	PITRM1	-0.511537991915864	-0.142278586009066	8.25597819127461	0.000491326902811444
human48816	PKD2L1	0.632891458097798	0.0170872154917958	16.9041142894565	1.88535860646261e-05
human48817	PKD2L1	0.600981225198476	0.0100615091566471	16.9041142894565	1.88535860646261e-05
human48818	PKD2L1	2.62283753108719	0.201977018742338	16.9041142894565	1.88535860646261e-05
human48819	PKD2L1	0.0919520127997383	-0.0875395762792447	16.9041142894565	1.88535860646261e-05
human48820	PKD2L1	0.16791799434807	-0.102540508208654	16.9041142894565	1.88535860646261e-05
human48821	PKD2L1	0.693910043259219	0.0131465374397924	16.9041142894565	1.88535860646261e-05
chimp43558	PKD2L1	-4.81049026479049	-0.0521921963426743	16.9041142894565	1.88535860646261e-05
human45154	POLR3A	-0.0658134460262022	0.00887436903719946	12.4930206288454	0.000629436650822916
human45155	POLR3A	0.237853226741091	0.0632696262610793	12.4930206288454	0.000629436650822916
human45158	POLR3A	-0.585422518651242	-0.0598156542474617	12.4930206288454	0.000629436650822916
human45164	POLR3A	-0.579143173832759	-0.116435393905251	12.4930206288454	0.000629436650822916
human45168	POLR3A	0.831226471203799	0.0643696529724834	12.4930206288454	0.000629436650822916
human45169	POLR3A	-0.130824636628087	-0.00099560142039587	12.4930206288454	0.000629436650822916
human45175	POLR3A	0.292124077193399	0.0407330013023462	12.4930206288454	0.000629436650822916
human42861	POU5F1P5	0.227289712900875	0.0152693776051738	3.62561002490929	0.321179574259942
human42862	POU5F1P5	0.216953258840748	0.034067625080943	3.62561002490929	0.321179574259942
human42863	POU5F1P5	0.753348466285015	0.0747435341296046	3.62561002490929	0.321179574259942
human42864	POU5F1P5	-0.133060041005021	-0.01788705351415	3.62561002490929	0.321179574259942
human42865	POU5F1P5	-0.0631133244018865	-0.0269558147919559	3.62561002490929	0.321179574259942
human42866	POU5F1P5	-0.373955276931542	-0.0388519147870999	3.62561002490929	0.321179574259942
chimp38240	POU5F1P5	-0.627462795688188	-0.0403857537225156	3.62561002490929	0.321179574259942
human43351	PPA1	-2.76078509679473	-0.639860029154618	52.1878488975744	2.76199516568857e-19
human43353	PPA1	-0.0932404125741124	0.0772875789751972	52.1878488975744	2.76199516568857e-19
human43354	PPA1	-0.101132127556803	0.0671011953331097	52.1878488975744	2.76199516568857e-19
human43357	PPA1	1.14181592612532	0.132331366290953	52.1878488975744	2.76199516568857e-19
human43361	PPA1	1.59263165418297	0.0787990962541907	52.1878488975744	2.76199516568857e-19
human43366	PPA1	0.220710056617361	0.284340792301167	52.1878488975744	2.76199516568857e-19
human45263	PPIF	1.28861360782793	0.148919548389082	11.1021863781398	3.66511217417003e-05
human45265	PPIF	-0.644306803913966	-0.10992615148857	11.1021863781398	3.66511217417003e-05
human45266	PPIF	-0.644306803913967	-0.0389933969005128	11.1021863781398	3.66511217417003e-05
human52572	PPP2R2D	-0.209788482169555	0.0115459186841673	6.36507124014315	0.00751151997338431
human52592	PPP2R2D	-0.339844581512069	-0.016284996766503	6.36507124014315	0.00751151997338431
human52593	PPP2R2D	-0.446648890161236	-0.0845861820317941	6.36507124014315	0.00751151997338431
human52595	PPP2R2D	0.996281953842861	0.0893252601141297	6.36507124014315	0.00751151997338431
chimp39190	PPP3CB	-0.510733105887874	-0.073482608644916	12.6074105057387	3.40777307030127e-05
human43954	PPP3CB	-0.512059481905145	-0.0743374228656553	12.6074105057387	3.40777307030127e-05
human43990	PPP3CB	0.620282843315193	0.0768139784578251	12.6074105057387	3.40777307030127e-05
human43991	PPP3CB	0.402509744477827	0.0710060530527463	12.6074105057387	3.40777307030127e-05
human43999	PPP3CB-AS1	-0.856139423741363	-0.0928347098323289	10.2458435985855	0.00665295135826098
chimp39233	PPP3CB-AS1	-0.084716671884222	-0.00407519677096223	10.2458435985855	0.00665295135826098
human44001	PPP3CB-AS1	1.20700171787007	0.0419241145037897	10.2458435985855	0.00665295135826098
human44003	PPP3CB-AS1	-0.526352657303437	-0.0316855413311891	10.2458435985855	0.00665295135826098
human44006	PPP3CB-AS1	-0.856423418671087	-0.13224020549053	10.2458435985855	0.00665295135826098
human44011	PPP3CB-AS1	0.3379197724121	0.0168282524971798	10.2458435985855	0.00665295135826098
human44012	PPP3CB-AS1	0.380689155774504	0.0274591262806542	10.2458435985855	0.00665295135826098
human44013	PPP3CB-AS1	0.398021525543434	0.174624160143386	10.2458435985855	0.00665295135826098
human49311	PPRC1	0.00475822836001225	8.91666149471504e-05	0.0823686174226168	0.988720320369952
human49312	PPRC1	0.00411666652041375	-4.93291501116599e-05	0.0823686174226168	0.988720320369952
human49313	PPRC1	-0.040029805544552	-0.0095210018664349	0.0823686174226168	0.988720320369952
human49314	PPRC1	0.0311549106641261	0.00948116440159941	0.0823686174226168	0.988720320369952
human51312	PRDX3	0.446927979974775	0.130849508806884	2.78320916017856	0.072875108570253
human51313	PRDX3	-0.336836605029379	-0.0272274951572171	2.78320916017856	0.072875108570253
human51317	PRDX3	-0.110091374945396	-0.103622013649667	2.78320916017856	0.072875108570253
human37074	PRPF18	-0.234761124658781	-0.0336268896598758	2.89562026662156	0.020956048005638
human37115	PRPF18	0.234761124658782	0.0336268896598757	2.89562026662156	0.020956048005638
human43459	PSAP	-0.110435483319846	-0.0337389707054696	0.932603246736107	0.41737810277943
human43460	PSAP	-0.105456757577752	-0.0319926525869305	0.932603246736107	0.41737810277943
human43461	PSAP	0.215892240897598	0.0657316232924002	0.932603246736107	0.41737810277943
human46085	PTEN	0.591528035765333	0.104728233514048	17.0184625698639	2.4644956300313e-06
human46144	PTEN	0.357121274842896	0.0820244692643646	17.0184625698639	2.4644956300313e-06
human46183	PTEN	-0.342859094689729	-0.0502616340859765	17.0184625698639	2.4644956300313e-06
human46185	PTEN	-0.269817101232496	-0.0473865372698726	17.0184625698639	2.4644956300313e-06
human46191	PTEN	-0.335973114686005	-0.089104531422564	17.0184625698639	2.4644956300313e-06
human37482	PTER	0.640336465780224	0.133011151087001	15.9579656467731	4.05960576734104e-05
human37488	PTER	-0.815263766409763	-0.150858786182865	15.9579656467731	4.05960576734104e-05
human37491	PTER	0.222610402289826	0.010342689810067	15.9579656467731	4.05960576734104e-05
human37504	PTER	0.974707477197186	0.101016670849905	15.9579656467731	4.05960576734104e-05
human37513	PTER	-0.65937276435643	-0.0414547770617712	15.9579656467731	4.05960576734104e-05
human37515	PTER	-0.423547731109051	-0.044174976596748	15.9579656467731	4.05960576734104e-05
human37520	PTER	0.060529916608007	-0.00788197190558844	15.9579656467731	4.05960576734104e-05
human48450	R3HCC1L	0.41801101005323	0.0749476858171634	22.5390466189187	2.35178969870718e-08
human48468	R3HCC1L	0.923593753352078	0.10598153987367	22.5390466189187	2.35178969870718e-08
human48483	R3HCC1L	-1.80780418198312	-0.111990868214058	22.5390466189187	2.35178969870718e-08
human48491	R3HCC1L	0.798610440913587	0.0897594842443779	22.5390466189187	2.35178969870718e-08
human48501	R3HCC1L	-0.332411022335778	-0.158697841721154	22.5390466189187	2.35178969870718e-08
human51111	RAB11FIP2	-0.0618048276213413	-0.0219195039037936	19.1036152840716	1.81388964426801e-05
human51118	RAB11FIP2	0.674144699167047	0.0955196469279373	19.1036152840716	1.81388964426801e-05
human51119	RAB11FIP2	-0.00604882417790425	-0.0132946240051223	19.1036152840716	1.81388964426801e-05
human51120	RAB11FIP2	-0.494625836020499	-0.0439832284058378	19.1036152840716	1.81388964426801e-05
human51121	RAB11FIP2	0.750204780908067	0.0282787252224884	19.1036152840716	1.81388964426801e-05
human51125	RAB11FIP2	0.303756489223198	0.0266450499556186	19.1036152840716	1.81388964426801e-05
human51129	RAB11FIP2	-1.27721922580441	-0.0702983995182711	19.1036152840716	1.81388964426801e-05
human51131	RAB11FIP2	0.0103753919940471	-0.00389945345581362	19.1036152840716	1.81388964426801e-05
human51133	RAB11FIP2	0.101217352331796	0.00295178718279408	19.1036152840716	1.81388964426801e-05
human39013	RAB18	0.430859260445762	0.107273049696156	22.3816260779822	2.43390247251723e-07
human39016	RAB18	-0.25991209764334	-0.036447233335735	22.3816260779822	2.43390247251723e-07
human39018	RAB18	1.55885808920546	0.0882904329421057	22.3816260779822	2.43390247251723e-07
human39024	RAB18	-0.39574521812202	-0.0286889873646778	22.3816260779822	2.43390247251723e-07
human39032	RAB18	-0.148236335507505	-0.000295626631894169	22.3816260779822	2.43390247251723e-07
human39033	RAB18	-0.468297810219429	-0.0368171260508146	22.3816260779822	2.43390247251723e-07
human39034	RAB18	-0.717525888158927	-0.0933145092551398	22.3816260779822	2.43390247251723e-07
human40872	RASSF4	0.25256274764541	-0.0258161520770414	16.4321757697326	4.05463793212236e-06
chimp36646	RASSF4	0.274083978042341	-0.0194786241815925	16.4321757697326	4.05463793212236e-06
human40903	RASSF4	0.230538039863281	-0.00869123566009217	16.4321757697326	4.05463793212236e-06
human40905	RASSF4	-1.46130373277653	-0.0570834000977083	16.4321757697326	4.05463793212236e-06
human40906	RASSF4	0.704118967225494	0.111069412016434	16.4321757697326	4.05463793212236e-06
human35749	RBM17	-0.802920892337678	-0.153658808016713	22.8012831732376	1.77596842066151e-07
human35760	RBM17	0.295796302649929	0.0414488216603464	22.8012831732376	1.77596842066151e-07
human35761	RBM17	0.121121213565342	0.00595677913625023	22.8012831732376	1.77596842066151e-07
human35767	RBM17	0.164676805851597	0.00675795694334873	22.8012831732376	1.77596842066151e-07
human35771	RBM17	0.288219712060654	0.0539528857335668	22.8012831732376	1.77596842066151e-07
human35772	RBM17	0.24533681268709	0.0576238930142101	22.8012831732376	1.77596842066151e-07
human35775	RBM17	-0.312229954476936	-0.0120815284710091	22.8012831732376	1.77596842066151e-07
human42612	REEP3	-0.117951044561897	-0.0247871439215935	22.2124530788542	2.76725299342609e-07
human42622	REEP3	0.881521790187354	0.193704725685827	22.2124530788542	2.76725299342609e-07
human42656	REEP3	-0.105550533001954	-0.014406005325769	22.2124530788542	2.76725299342609e-07
human42659	REEP3	-0.212045388459532	-0.030029583595789	22.2124530788542	2.76725299342609e-07
human42660	REEP3	-0.225358242574235	-0.0315296316353694	22.2124530788542	2.76725299342609e-07
human42661	REEP3	0.496059139931099	0.0607631014407548	22.2124530788542	2.76725299342609e-07
human42666	REEP3	-0.716675721520834	-0.153715462648061	22.2124530788542	2.76725299342609e-07
human51440	RGS10	-0.329699819495892	-0.0809877365477961	5.38590420256742	0.00665246390055827
human51453	RGS10	0.549109491632037	0.0937947506369037	5.38590420256742	0.00665246390055827
human51454	RGS10	-0.219409672136146	-0.0128070140891076	5.38590420256742	0.00665246390055827
human46249	RNLS	-1.57849215256257	-0.0920399546341382	32.040277987448	2.44019132754669e-10
human46250	RNLS	-1.77975389202013	-0.0622566551728205	32.040277987448	2.44019132754669e-10
human46264	RNLS	-1.78092542182824	-0.18232377740675	32.040277987448	2.44019132754669e-10
human46266	RNLS	-1.78266025184284	-0.32102337198353	32.040277987448	2.44019132754669e-10
human46269	RNLS	1.9046954063107	0.0982507631155431	32.040277987448	2.44019132754669e-10
human46288	RNLS	1.07562460362081	0.100261190396564	32.040277987448	2.44019132754669e-10
human46289	RNLS	2.43337604609416	0.102169134031855	32.040277987448	2.44019132754669e-10
human46292	RNLS	1.50813566222811	0.356962671653276	32.040277987448	2.44019132754669e-10
human49447	RPARP-AS1	0.689055603465405	0.04853063596388	2.12805607102376	0.0480290044327918
human49449	RPARP-AS1	-0.689055603465405	-0.04853063596388	2.12805607102376	0.0480290044327918
human46625	RPP30	0.270932253922333	0.0231381138016606	9.37596167374159	0.00335512907139272
human46629	RPP30	0.0561349183811331	-0.00468539969665892	9.37596167374159	0.00335512907139272
human46634	RPP30	0.792956507840384	0.0428626895938402	9.37596167374159	0.00335512907139272
human46645	RPP30	0.505440570723271	0.0572150508788532	9.37596167374159	0.00335512907139272
human46647	RPP30	-0.0250347901099914	-0.0648745080353067	9.37596167374159	0.00335512907139272
human46648	RPP30	-1.60042946075713	-0.0536559465423883	9.37596167374159	0.00335512907139272
human48338	RRP12	-0.317474449052573	-0.0775658433671684	7.80749945510206	0.000729927123824697
human48341	RRP12	0.693949719160132	0.129482431468526	7.80749945510206	0.000729927123824697
human48342	RRP12	-0.376475270107559	-0.0519165881013574	7.80749945510206	0.000729927123824697
chimp34396	RSU1	-0.103232148248795	-0.0105945194830849	4.74066424435068	0.105506414732974
human37530	RSU1	-0.297875215936542	-0.0521019178569362	4.74066424435068	0.105506414732974
human37531	RSU1	-0.3516680760545	-0.0463444909822897	4.74066424435068	0.105506414732974
human37532	RSU1	-0.0520869426090063	-0.00439843210928206	4.74066424435068	0.105506414732974
human37536	RSU1	0.666954191806746	0.0890244928464717	4.74066424435068	0.105506414732974
human37577	RSU1	0.137908191042097	0.0244148675851211	4.74066424435068	0.105506414732974
human42941	RUFY2	-0.173725168135517	0.00713133098242863	24.0155099214387	4.04730233587417e-07
chimp38327	RUFY2	-1.83647101122595	-0.0689807478483706	24.0155099214387	4.04730233587417e-07
human42947	RUFY2	-1.83640697744971	-0.0829627498799964	24.0155099214387	4.04730233587417e-07
human42954	RUFY2	-0.698291084824992	-0.110190288501383	24.0155099214387	4.04730233587417e-07
human42956	RUFY2	2.73250002151951	0.0828435397067075	24.0155099214387	4.04730233587417e-07
human42958	RUFY2	0.814693974487788	0.109402710258206	24.0155099214387	4.04730233587417e-07
human42959	RUFY2	-0.493847978861598	-0.0206559674480873	24.0155099214387	4.04730233587417e-07
human42962	RUFY2	-0.127328234099454	0.015737424454632	24.0155099214387	4.04730233587417e-07
human42964	RUFY2	1.61887645858992	0.0676747482758631	24.0155099214387	4.04730233587417e-07
human44611	SAMD8	0.388827714082622	0.0321900582663861	8.06372930428188	0.00919556313192964
human44620	SAMD8	-0.0130268649964365	-0.0297346941811013	8.06372930428188	0.00919556313192964
chimp39724	SAMD8	0.412794348709281	0.066988043633444	8.06372930428188	0.00919556313192964
human44628	SAMD8	0.447605950293125	0.0696719557844943	8.06372930428188	0.00919556313192964
human44635	SAMD8	-0.516484924975551	-0.0475835873392023	8.06372930428188	0.00919556313192964
human44637	SAMD8	-0.719716223113041	-0.0915317761640208	8.06372930428188	0.00919556313192964
human43329	SAR1A	0.218502780367477	0.033203204396079	2.57422277382921	0.0895119533307438
human43334	SAR1A	-0.288079210147728	-0.0644900898133006	2.57422277382921	0.0895119533307438
human43338	SAR1A	0.0695764297802515	0.0312868854172216	2.57422277382921	0.0895119533307438
human48839	SCD	-0.260147143058466	-0.0971123188432895	4.8721886782223	0.0107622738717543
chimp43576	SCD	-0.259000705697708	-0.0929998756875743	4.8721886782223	0.0107622738717543
human48842	SCD	0.519147848756173	0.190112194530864	4.8721886782223	0.0107622738717543
human51611	SEC23IP	-0.683907585691053	-0.0522143242670954	22.884415610637	4.04730233587417e-07
human51612	SEC23IP	-0.596590627410393	-0.0773147811817953	22.884415610637	4.04730233587417e-07
human51613	SEC23IP	0.0118418145931644	-0.0172906820607936	22.884415610637	4.04730233587417e-07
human51628	SEC23IP	-0.301720268367773	-0.0572538049879883	22.884415610637	4.04730233587417e-07
human51629	SEC23IP	-0.384570735525065	-0.0545920741590635	22.884415610637	4.04730233587417e-07
human51630	SEC23IP	0.800727618306978	0.175665186728808	22.884415610637	4.04730233587417e-07
human51631	SEC23IP	0.133051842353773	-0.00271598293953074	22.884415610637	4.04730233587417e-07
human51633	SEC23IP	1.02116794174037	0.0857164628674591	22.884415610637	4.04730233587417e-07
human44079	SEC24C	0.36394431172379	0.0456919794374404	9.70031179345642	0.000130747174290572
human44102	SEC24C	0.13711751293536	0.100619041457382	9.70031179345642	0.000130747174290572
human44103	SEC24C	-0.501061824659151	-0.146311020894822	9.70031179345642	0.000130747174290572
human48869	SEC31B	-0.384419400093306	-0.0614885961878279	4.67956928754029	0.0127413881065514
human48894	SEC31B	0.152848100092217	0.0309123873523238	4.67956928754029	0.0127413881065514
human48895	SEC31B	0.23157130000109	0.030576208835504	4.67956928754029	0.0127413881065514
human36678	SEC61A2	0.499373303533986	0.193590435154643	4.81928694418684	0.00303120860171681
human36680	SEC61A2	-0.499373303533986	-0.193590435154643	4.81928694418684	0.00303120860171681
human48981	SEMA4G	-0.405899853974671	-0.169964969932873	4.5893959482878	0.00379170147508368
human48982	SEMA4G	0.405899853974671	0.169964969932873	4.5893959482878	0.00379170147508368
chimp34035	SEPHS1	-0.0220383014872237	0.0104786229650278	1.85923892804476	0.317065414033302
human37055	SEPHS1	0.115691419062217	0.0458864052993418	1.85923892804476	0.317065414033302
human37058	SEPHS1	-0.319822309186308	-0.0871145098997284	1.85923892804476	0.317065414033302
human37061	SEPHS1	0.226169191611314	0.0307494816353588	1.85923892804476	0.317065414033302
human35858	SFMBT2	-6.31737215287036	-0.52080302832282	36.7503058799862	3.19471224502955e-15
human35867	SFMBT2	-6.31737215287036	-0.289699067944835	36.7503058799862	3.19471224502955e-15
human35997	SFMBT2	12.6347443057407	0.810502096267655	36.7503058799862	3.19471224502955e-15
human49524	SFXN2	-0.75176175903933	-0.027353874137445	2.13820605390629	0.254977258279202
human49525	SFXN2	0.457318790663467	0.061683196002473	2.13820605390629	0.254977258279202
human49526	SFXN2	0.140061064928674	-0.0130421927127873	2.13820605390629	0.254977258279202
human49527	SFXN2	0.15438190344719	-0.0212871291522407	2.13820605390629	0.254977258279202
human51301	SFXN4	0.0971536824407129	0.00604179242468333	1.63866574278836	0.215138170906097
human51302	SFXN4	0.105979246331562	0.017776961297943	1.63866574278836	0.215138170906097
human51303	SFXN4	-0.203132928772275	-0.0238187537226265	1.63866574278836	0.215138170906097
human41703	SGMS1	-0.201295875331893	-0.0785831749233059	3.28556060742403	0.0461157060810557
human41704	SGMS1	-0.214303406409986	-0.07589304276298	3.28556060742403	0.0461157060810557
human41845	SGMS1	0.415599281741878	0.154476217686286	3.28556060742403	0.0461157060810557
human43410	SGPL1	-0.511931764042444	-0.0950447167815776	13.2905247362517	1.86836440488226e-05
human43412	SGPL1	-0.512556172013428	-0.0348924392461629	13.2905247362517	1.86836440488226e-05
human43414	SGPL1	1.53704712195297	0.363995483661984	13.2905247362517	1.86836440488226e-05
human43422	SGPL1	-0.512559185897093	-0.234058327634244	13.2905247362517	1.86836440488226e-05
human49765	SH3PXD2A	-0.245967681141933	-0.067051822820399	6.34902682578149	0.0170351763681478
human49766	SH3PXD2A	0.249622014107582	0.0739347247420063	6.34902682578149	0.0170351763681478
human49770	SH3PXD2A	-1.09792427663044	-0.102201108690032	6.34902682578149	0.0170351763681478
human49771	SH3PXD2A	0.857789157119535	0.0657517832984252	6.34902682578149	0.0170351763681478
human49776	SH3PXD2A	0.236480786545251	0.0295664234699996	6.34902682578149	0.0170351763681478
human50353	SHOC2	0.325215820134514	0.0402604595947594	16.8203682210205	2.0015416566457e-05
human50359	SHOC2	-0.0349550315575708	-0.0160212057385556	16.8203682210205	2.0015416566457e-05
chimp45213	SHOC2	0.531947768852529	0.0498389671570436	16.8203682210205	2.0015416566457e-05
human50370	SHOC2	0.0776308472185495	0.00424645127248388	16.8203682210205	2.0015416566457e-05
human50393	SHOC2	-1.137472493415	-0.103238803954261	16.8203682210205	2.0015416566457e-05
human50396	SHOC2	0.136295940501258	0.0155447844488089	16.8203682210205	2.0015416566457e-05
human50397	SHOC2	0.101337148265718	0.00936934721972071	16.8203682210205	2.0015416566457e-05
human42791	SIRT1	1.26098813895644	0.199797600990888	20.1217134349163	3.69854771514941e-06
chimp38185	SIRT1	-2.68253131555308	-0.116335807021178	20.1217134349163	3.69854771514941e-06
human42798	SIRT1	1.15577465136377	0.0464317910444637	20.1217134349163	3.69854771514941e-06
human42807	SIRT1	0.39199973916629	-0.00843254354388788	20.1217134349163	3.69854771514941e-06
human42808	SIRT1	-0.0147294201303261	-0.0343084366665737	20.1217134349163	3.69854771514941e-06
chimp38198	SIRT1	-0.0368991780094881	-0.0373683082158098	20.1217134349163	3.69854771514941e-06
human42809	SIRT1	-0.788150221211808	-0.0794381009274605	20.1217134349163	3.69854771514941e-06
human42810	SIRT1	0.713547605418205	0.0296538043395583	20.1217134349163	3.69854771514941e-06
human42997	SLC25A16	-0.166119394234352	0.00401923359271011	26.1700166784376	7.67278825809257e-08
human42998	SLC25A16	-1.58608774412074	-0.0696059728265316	26.1700166784376	7.67278825809257e-08
human43001	SLC25A16	0.554370237016715	0.0397033987236006	26.1700166784376	7.67278825809257e-08
human43002	SLC25A16	1.02752436052669	0.152653724298044	26.1700166784376	7.67278825809257e-08
human43005	SLC25A16	-0.145739334046405	0.00212994425869909	26.1700166784376	7.67278825809257e-08
human43009	SLC25A16	-1.13472237787623	-0.26296828099563	26.1700166784376	7.67278825809257e-08
human43011	SLC25A16	1.07807209080546	0.0575515869054403	26.1700166784376	7.67278825809257e-08
human43013	SLC25A16	0.626213191762934	0.0812237327669724	26.1700166784376	7.67278825809257e-08
human43015	SLC25A16	-0.253511029834085	-0.00470736672330395	26.1700166784376	7.67278825809257e-08
human48562	SLC25A28	-0.0890665649965081	-0.0581483119595858	10.9194577912167	0.00014593122463475
human48563	SLC25A28	-1.01800418881034	-0.0731311528842706	10.9194577912167	0.00014593122463475
human48573	SLC25A28	0.734969960317644	0.0664045938798565	10.9194577912167	0.00014593122463475
human48575	SLC25A28	0.372100793489203	0.0648748709639999	10.9194577912167	0.00014593122463475
human43431	SLC29A3	0.798259237218951	0.0528227762843971	3.74941192041524	0.128606078569379
human43432	SLC29A3	0.272062486780857	0.0420644778683795	3.74941192041524	0.128606078569379
chimp38805	SLC29A3	-0.121458177508533	0.0228185092311151	3.74941192041524	0.128606078569379
human43436	SLC29A3	-0.390697519714514	0.000496134609768474	3.74941192041524	0.128606078569379
human43438	SLC29A3	-0.558166026776761	-0.11820189799366	3.74941192041524	0.128606078569379
human48942	SLF2	0.107429536764567	0.010832493245733	10.0801249715105	0.00399836112127915
human48946	SLF2	0.378584580088798	0.0201950222946315	10.0801249715105	0.00399836112127915
human48961	SLF2	0.289012591810666	0.0603815599962783	10.0801249715105	0.00399836112127915
human48967	SLF2	-0.215087084883582	-0.0243002151362674	10.0801249715105	0.00399836112127915
human48969	SLF2	-0.9582232157674	-0.177809473339854	10.0801249715105	0.00399836112127915
human48972	SLF2	0.627883641025809	0.132005925863798	10.0801249715105	0.00399836112127915
human48973	SLF2	-0.229600049038857	-0.0213053129243197	10.0801249715105	0.00399836112127915
human49838	SLK	0.715002525505808	0.06545829967606	21.6932555090443	4.04730233587417e-07
human49839	SLK	0.293843236810662	0.0481654243773182	21.6932555090443	4.04730233587417e-07
human49840	SLK	0.180125707355513	0.00893401111760626	21.6932555090443	4.04730233587417e-07
human49841	SLK	0.0326697854189036	-0.00977430380308242	21.6932555090443	4.04730233587417e-07
chimp44445	SLK	0.0784847284334422	0.00170075938342605	21.6932555090443	4.04730233587417e-07
human49843	SLK	-0.630047174739068	-0.0553138270350707	21.6932555090443	4.04730233587417e-07
human49844	SLK	-0.67007880878526	-0.0591703637162573	21.6932555090443	4.04730233587417e-07
human50226	SMC3	-0.0350977103544418	-0.00829237102335136	6.01499958658314	0.0428208517157595
chimp45043	SMC3	0.186803700996485	0.0261487029719229	6.01499958658314	0.0428208517157595
human50236	SMC3	-0.0455072239367706	-0.0201309912277192	6.01499958658314	0.0428208517157595
human50237	SMC3	-0.210581936404687	-0.0265851448723018	6.01499958658314	0.0428208517157595
human50244	SMC3	0.181371354642149	0.0402487930473003	6.01499958658314	0.0428208517157595
human50248	SMC3	-0.0769881849427342	-0.0113889888958509	6.01499958658314	0.0428208517157595
human50161	SMNDC1	0.97111547991782	0.086814262734282	25.4039561785085	6.37330619952604e-09
human50162	SMNDC1	-0.653358109428602	-0.0393393718211759	25.4039561785085	6.37330619952604e-09
human50163	SMNDC1	-1.03590707666202	-0.125004544505055	25.4039561785085	6.37330619952604e-09
human50166	SMNDC1	0.445672997933457	0.0703543935625341	25.4039561785085	6.37330619952604e-09
human50167	SMNDC1	0.457657251605164	0.0651449606025897	25.4039561785085	6.37330619952604e-09
human50170	SMNDC1	-0.185180543365823	-0.0579697005731746	25.4039561785085	6.37330619952604e-09
human43188	SRGN	0.0160859624452683	0.00804093103975295	2.20908368600067	0.0439765807935031
chimp38557	SRGN	-0.0160859624452683	-0.00804093103975312	2.20908368600067	0.0439765807935031
human37618	STAM	-0.0958924060908137	0.00501992732994834	16.1465726610577	8.09186837395199e-05
human37621	STAM	-0.33531307367661	-0.0152689993557923	16.1465726610577	8.09186837395199e-05
human37623	STAM	0.210795729196278	0.0311866416625639	16.1465726610577	8.09186837395199e-05
human37631	STAM	1.00391402493469	0.0711145517563648	16.1465726610577	8.09186837395199e-05
human37634	STAM	-0.283525632297062	-0.0217109964068138	16.1465726610577	8.09186837395199e-05
human37639	STAM	0.169269095699762	0.0371108429049948	16.1465726610577	8.09186837395199e-05
human37640	STAM	0.223655574456699	0.0506722728102649	16.1465726610577	8.09186837395199e-05
human37645	STAM	-0.89290331222294	-0.158124240701531	16.1465726610577	8.09186837395199e-05
human46311	STAMBPL1	-0.346922247833504	-0.0151889698073862	17.5778584214841	1.11673053501966e-05
human46313	STAMBPL1	-0.318620528194866	-0.011122280112948	17.5778584214841	1.11673053501966e-05
human46319	STAMBPL1	0.502349145376225	0.0463756025989816	17.5778584214841	1.11673053501966e-05
human46320	STAMBPL1	0.562260729490309	0.0527561736905308	17.5778584214841	1.11673053501966e-05
human46325	STAMBPL1	0.582788773433929	0.0585685782495255	17.5778584214841	1.11673053501966e-05
human46328	STAMBPL1	-0.410677948016687	-0.0176200622879046	17.5778584214841	1.11673053501966e-05
human46340	STAMBPL1	-0.571177924255406	-0.113769042330799	17.5778584214841	1.11673053501966e-05
human52625	STK32C	-0.686847022662299	-0.249568477856052	28.4872433058599	3.37336512439179e-11
human52630	STK32C	-0.686846164940349	-0.0942066993230897	28.4872433058599	3.37336512439179e-11
human52631	STK32C	-0.686847303899997	-0.13066304380159	28.4872433058599	3.37336512439179e-11
human52635	STK32C	2.06054049150265	0.474438220980731	28.4872433058599	3.37336512439179e-11
human49813	STN1	-1.3242707852498	-0.0820004598780698	21.4543471485483	5.91131256441779e-08
human49814	STN1	-1.32423772688524	-0.321046440354674	21.4543471485483	5.91131256441779e-08
human49819	STN1	1.8256979542894	0.178688705424109	21.4543471485483	5.91131256441779e-08
human49821	STN1	0.41175889212716	0.123264561477118	21.4543471485483	5.91131256441779e-08
human49823	STN1	0.411051665718484	0.101093633331516	21.4543471485483	5.91131256441779e-08
human49478	SUFU	0.537083136937505	0.0385732787571687	1.03047125085232	0.380773067468044
human49488	SUFU	-0.121077246035752	0.0295400099521908	1.03047125085232	0.380773067468044
human49489	SUFU	-0.416005890901752	-0.0681132887093595	1.03047125085232	0.380773067468044
human43218	SUPV3L1	-0.592944642500063	-0.0765933560053284	2.41991398440382	0.584556547664964
human43221	SUPV3L1	-0.0767848915634961	-0.00556034180533369	2.41991398440382	0.584556547664964
human43224	SUPV3L1	0.129828097604397	0.0166978177111567	2.41991398440382	0.584556547664964
human43225	SUPV3L1	0.124477059072334	0.0349802589713821	2.41991398440382	0.584556547664964
human43228	SUPV3L1	-0.135410318766733	-0.0225948433637834	2.41991398440382	0.584556547664964
human43229	SUPV3L1	0.0199485426108758	0.000188382101523707	2.41991398440382	0.584556547664964
human43231	SUPV3L1	0.530886153542685	0.0528820823903831	2.41991398440382	0.584556547664964
human37313	SUV39H2	-0.33424519636199	-0.0873942150466036	10.7167580006858	0.00250704642886506
human37316	SUV39H2	0.475562809142071	0.0477179084144514	10.7167580006858	0.00250704642886506
human37317	SUV39H2	0.588669404698816	0.0718327207164881	10.7167580006858	0.00250704642886506
human37320	SUV39H2	0.270037682552856	0.014658691542034	10.7167580006858	0.00250704642886506
human37325	SUV39H2	0.24223125601858	0.0615691767378999	10.7167580006858	0.00250704642886506
human37330	SUV39H2	-0.652518825498266	-0.0250701616943266	10.7167580006858	0.00250704642886506
human37332	SUV39H2	-0.589737130552067	-0.0833141206699433	10.7167580006858	0.00250704642886506
human39168	SVIL-AS1	-0.861377068382239	-0.214348303456283	13.229369720015	5.46925201571201e-06
human39175	SVIL-AS1	-0.242810276087195	0.0687045494186499	13.229369720015	5.46925201571201e-06
chimp35355	SVIL-AS1	1.10418734446943	0.145643754037633	13.229369720015	5.46925201571201e-06
human36136	TAF3	-0.397071952984647	-0.0761325425321044	5.32086894826671	0.0701959714417932
human36137	TAF3	0.00169414333611587	0.00796115536349515	5.32086894826671	0.0701959714417932
chimp33172	TAF3	0.652404618291064	0.0823959509129433	5.32086894826671	0.0701959714417932
human36150	TAF3	0.244907274327711	0.0527507676276844	5.32086894826671	0.0701959714417932
human36151	TAF3	-0.22222158003781	-0.025983713864301	5.32086894826671	0.0701959714417932
human36152	TAF3	-0.279712502932435	-0.0409916175077175	5.32086894826671	0.0701959714417932
human49700	TAF5	-0.176947147168056	-0.0353620262458162	10.6811777119581	0.00257020353577259
chimp44339	TAF5	1.06168951629616	0.196100336514707	10.6811777119581	0.00257020353577259
human49704	TAF5	-0.176948473825455	-0.0360612234012368	10.6811777119581	0.00257020353577259
chimp44341	TAF5	-0.176948473825666	-0.0496369236038929	10.6811777119581	0.00257020353577259
human49707	TAF5	-0.176948473825666	-0.00677369811526374	10.6811777119581	0.00257020353577259
human49708	TAF5	-0.176948473825664	-0.013071474405086	10.6811777119581	0.00257020353577259
human49710	TAF5	-0.176948473825656	-0.0551949907434117	10.6811777119581	0.00257020353577259
human47272	TBC1D12	0.385911980227734	0.0431909611755044	6.26373151800044	0.098575797293401
human47277	TBC1D12	0.636627458695113	0.100556982436794	6.26373151800044	0.098575797293401
human47279	TBC1D12	1.12349351820039	0.11955205398888	6.26373151800044	0.098575797293401
human47280	TBC1D12	-0.369328514855102	-0.0666979833315074	6.26373151800044	0.098575797293401
human47284	TBC1D12	-0.614849436414171	-0.0935773969502741	6.26373151800044	0.098575797293401
human47285	TBC1D12	0.0535359515880825	-0.00648832676479574	6.26373151800044	0.098575797293401
human47290	TBC1D12	-0.807251242825842	-0.0476491106238666	6.26373151800044	0.098575797293401
human47292	TBC1D12	-0.4081397146162	-0.0488871799307349	6.26373151800044	0.098575797293401
human47455	TCTN3	0.0281591058115025	0.0629630645032299	16.6333459141101	9.40278080244015e-06
human47456	TCTN3	-1.05967036257654	-0.233348443827325	16.6333459141101	9.40278080244015e-06
human47461	TCTN3	0.608049153316213	0.03860769816708	16.6333459141101	9.40278080244015e-06
human47465	TCTN3	0.869047894232085	0.0538581729462301	16.6333459141101	9.40278080244015e-06
human47466	TCTN3	-1.05040435986771	-0.0324642012938923	16.6333459141101	9.40278080244015e-06
human47468	TCTN3	0.604818569084451	0.110383709504678	16.6333459141101	9.40278080244015e-06
chimp37700	TFAM	1.23571109999166	0.0722150742045459	6.98553725146803	0.0104265402004704
human42054	TFAM	-0.674092189936021	-0.102890329274375	6.98553725146803	0.0104265402004704
human42055	TFAM	-0.160274342241044	0.0160132191571129	6.98553725146803	0.0104265402004704
human42061	TFAM	0.0287620730485787	0.0372778372346509	6.98553725146803	0.0104265402004704
human42063	TFAM	-0.430106640863171	-0.022615801321935	6.98553725146803	0.0104265402004704
human51459	TIAL1	-0.381039987677872	-0.0332818603615702	11.7906864829129	0.000491587630995319
human51466	TIAL1	-0.335697448316786	-0.110944469450654	11.7906864829129	0.000491587630995319
human51467	TIAL1	-0.07011937094148	0.000163916174644951	11.7906864829129	0.000491587630995319
chimp46014	TIAL1	0.410660598018723	0.0940676007540215	11.7906864829129	0.000491587630995319
human51476	TIAL1	0.181144739993227	0.0284158846349596	11.7906864829129	0.000491587630995319
human51482	TIAL1	0.195051468924187	0.0215789282485982	11.7906864829129	0.000491587630995319
chimp36761	TIMM23	0.655303199064896	0.0808259489260039	13.1990078342392	2.0015416566457e-05
human41064	TIMM23	0.259246266059401	0.077531559674468	13.1990078342392	2.0015416566457e-05
human41065	TIMM23	0.139479598968203	0.14066812804354	13.1990078342392	2.0015416566457e-05
human41072	TIMM23	-1.0540290640925	-0.299025636644012	13.1990078342392	2.0015416566457e-05
chimp36766	TIMM23B	-0.162753051917393	-0.0251436316967624	40.8424043427822	1.00317085276297e-14
human41650	TIMM23B	0.10284186675953	0.0181497918901658	40.8424043427822	1.00317085276297e-14
chimp36767	TIMM23B	-0.0897995280446051	-0.00895351091131824	40.8424043427822	1.00317085276297e-14
human41652	TIMM23B	1.83091100920571	0.142688497256538	40.8424043427822	1.00317085276297e-14
human41653	TIMM23B	-1.53381670633833	-0.0555005541200689	40.8424043427822	1.00317085276297e-14
human41657	TIMM23B	-0.147383589664915	-0.0712405924185547	40.8424043427822	1.00317085276297e-14
human47986	TM9SF3	0.380322657271815	0.133733761536951	7.7011811806442	0.00578747073889427
human47987	TM9SF3	-0.530069892356088	-0.128014539775521	7.7011811806442	0.00578747073889427
human48013	TM9SF3	0.133310481612132	0.00674225105980555	7.7011811806442	0.00578747073889427
human48034	TM9SF3	0.0142677747046508	-0.00582425682585118	7.7011811806442	0.00578747073889427
chimp42840	TM9SF3	0.00216897876748929	-0.00663721599538408	7.7011811806442	0.00578747073889427
human45358	TMEM254	1.25082117343282	0.0604888218474274	10.1610496486476	8.61550223018093e-05
human45365	TMEM254	-0.625413788839025	-0.058035708617866	10.1610496486476	8.61550223018093e-05
human45366	TMEM254	-0.625407384593794	-0.00245311322956145	10.1610496486476	8.61550223018093e-05
human41521	TMEM273	0.436496827542721	0.0682736260554185	11.7393141284992	0.000206712289315825
human41523	TMEM273	-0.91259939484581	-0.063437301969268	11.7393141284992	0.000206712289315825
human41527	TMEM273	0.234485742539989	-0.00694100163504609	11.7393141284992	0.000206712289315825
human41529	TMEM273	0.571635289278777	0.0352626383731689	11.7393141284992	0.000206712289315825
human41535	TMEM273	-0.330018464515676	-0.0331579608242734	11.7393141284992	0.000206712289315825
chimp36620	TMEM72-AS1	-3.23459751867005	-0.0463401143782679	42.176873024363	1.16653748002337e-12
chimp36621	TMEM72-AS1	-4.33016558247192	-0.122365727025236	42.176873024363	1.16653748002337e-12
human40843	TMEM72-AS1	-1.21737697812269	-0.00310136188593005	42.176873024363	1.16653748002337e-12
human40855	TMEM72-AS1	0.337127512802851	0.102939471618708	42.176873024363	1.16653748002337e-12
human40856	TMEM72-AS1	5.27412714975447	0.133565012749393	42.176873024363	1.16653748002337e-12
human40857	TMEM72-AS1	5.14584793263696	0.0994946322776735	42.176873024363	1.16653748002337e-12
human40864	TMEM72-AS1	5.08431876394836	0.0940523048237989	42.176873024363	1.16653748002337e-12
human40867	TMEM72-AS1	0.450099239861109	0.110009279918834	42.176873024363	1.16653748002337e-12
human40868	TMEM72-AS1	-2.74150796069123	-0.225102375846117	42.176873024363	1.16653748002337e-12
human40871	TMEM72-AS1	-1.31644355756213	-0.0225282567969859	42.176873024363	1.16653748002337e-12
chimp36629	TMEM72-AS1	-3.45142900148574	-0.120622865455869	42.176873024363	1.16653748002337e-12
human46814	TNKS2	0.319462229618889	0.0822950245569993	13.5149718122393	1.55038453021677e-05
human46815	TNKS2	0.34621202109624	0.0893216466898495	13.5149718122393	1.55038453021677e-05
human46823	TNKS2	-0.148116229312173	-0.0225502445011793	13.5149718122393	1.55038453021677e-05
human46844	TNKS2	-0.517558021402955	-0.149066426745669	13.5149718122393	1.55038453021677e-05
human49493	TRIM8	1.65028136541535	0.148059003828332	11.4152210863278	9.70390767325819e-05
human49495	TRIM8	-0.550093788471755	-0.0141111337981954	11.4152210863278	9.70390767325819e-05
human49496	TRIM8	-0.550093788471798	-0.00947797063240953	11.4152210863278	9.70390767325819e-05
human49499	TRIM8	-0.550093788471803	-0.124469899397728	11.4152210863278	9.70390767325819e-05
human50989	TRUB1	-0.142590419606238	0.0250616122535314	4.86026772757577	0.0553753074212466
human50993	TRUB1	-0.430876513681774	0.012451346079598	4.86026772757577	0.0553753074212466
human50997	TRUB1	-0.0202541181581723	0.0355241410821443	4.86026772757577	0.0553753074212466
human50998	TRUB1	1.37425251788575	0.0531800670143106	4.86026772757577	0.0553753074212466
human51001	TRUB1	-0.780531466439563	-0.126217166429584	4.86026772757577	0.0553753074212466
human45456	TSPAN14	0.0927497414433368	0.00429125212542598	17.3497436360221	0.000140229919057163
human45461	TSPAN14	0.0662059827197083	0.00259462769072884	17.3497436360221	0.000140229919057163
human45462	TSPAN14	1.03812010367238	0.0639569846788506	17.3497436360221	0.000140229919057163
human45466	TSPAN14	-0.282503358642766	-0.0251122024317158	17.3497436360221	0.000140229919057163
human45467	TSPAN14	-0.0194076292238437	-0.0043668672182782	17.3497436360221	0.000140229919057163
human45468	TSPAN14	0.527802524980457	0.0950722370270885	17.3497436360221	0.000140229919057163
human45469	TSPAN14	-0.533041900766098	-0.0756826412640086	17.3497436360221	0.000140229919057163
human45477	TSPAN14	0.0389885754575825	0.000159489113021112	17.3497436360221	0.000140229919057163
human45480	TSPAN14	0.110650959762544	0.0127923952276931	17.3497436360221	0.000140229919057163
human45486	TSPAN14	-1.0395649994033	-0.0737052749488056	17.3497436360221	0.000140229919057163
human52705	TUBGCP2	0.000793094332674735	0.000396547126704505	0.00104495376763225	0.974676160444561
human52706	TUBGCP2	-0.000793094332674735	-0.00039654712670445	0.00104495376763225	0.974676160444561
human48986	TWNK	0.631431668339893	0.0635522705213847	6.1931252960419	0.00877935137902155
human48987	TWNK	0.084533418694529	0.0385392300259927	6.1931252960419	0.00877935137902155
human48988	TWNK	-0.670418033942564	-0.168204721581538	6.1931252960419	0.00877935137902155
human48990	TWNK	-0.0455470530918577	0.06611322103416	6.1931252960419	0.00877935137902155
human43321	TYSND1	0.392116533032702	0.0682612255942184	5.91929645606319	0.00102037572786007
human43322	TYSND1	-0.392116533032702	-0.0682612255942184	5.91929645606319	0.00102037572786007
human42031	UBE2D1	0.263576950499361	0.0205555992980756	14.7301303202621	0.000108196729386742
human42033	UBE2D1	0.169222874718656	0.0399833284560053	14.7301303202621	0.000108196729386742
chimp37683	UBE2D1	-0.0322126590607496	0.025347264650395	14.7301303202621	0.000108196729386742
human42034	UBE2D1	1.10118811611675	0.115529457402549	14.7301303202621	0.000108196729386742
human42035	UBE2D1	0.524240764857707	0.133546572224734	14.7301303202621	0.000108196729386742
human42049	UBE2D1	-1.01607935593166	-0.284641189682692	14.7301303202621	0.000108196729386742
human42050	UBE2D1	-1.00993669120007	-0.0503210323490666	14.7301303202621	0.000108196729386742
human36551	UPF2	0.0447232871063268	0.0116297086779612	2.40246284281056	0.462618392845366
human36553	UPF2	0.252599428829753	0.0367569318619783	2.40246284281056	0.462618392845366
human36570	UPF2	0.0796103288878927	0.0136462148865076	2.40246284281056	0.462618392845366
human36576	UPF2	-0.0472527599089317	0.00117594368463589	2.40246284281056	0.462618392845366
human36610	UPF2	-0.145136874230104	-0.010396748347936	2.40246284281056	0.462618392845366
human36628	UPF2	-0.184543410684936	-0.052812050763147	2.40246284281056	0.462618392845366
human52299	UROS	1.28271451948238	0.288440015726106	14.481751432792	1.83441347999787e-06
human52300	UROS	-0.641357259741193	-0.231875091483291	14.481751432792	1.83441347999787e-06
human52308	UROS	-0.641357259741191	-0.0565649242428144	14.481751432792	1.83441347999787e-06
human43994	USP54	-0.249983920932575	-0.0239269171244742	12.5862151405183	0.00122683027874963
chimp39227	USP54	1.78213008326455	0.271324440196588	12.5862151405183	0.00122683027874963
human43997	USP54	-0.255357687324325	-0.0319223789182418	12.5862151405183	0.00122683027874963
human44002	USP54	-0.25535769500219	-0.112074724930986	12.5862151405183	0.00122683027874963
human44008	USP54	-0.255357694999056	-0.0299721405648617	12.5862151405183	0.00122683027874963
human44016	USP54	-0.255357695002171	-0.0265296604565647	12.5862151405183	0.00122683027874963
human44017	USP54	-0.255357695002188	-0.0256652997391029	12.5862151405183	0.00122683027874963
human44022	USP54	-0.255357695002045	-0.0212333184623564	12.5862151405183	0.00122683027874963
human36478	USP6NL	-0.728342813528822	-0.326018588165865	4.42021816868049	0.00444482947900546
human36500	USP6NL	0.728342813528822	0.326018588165865	4.42021816868049	0.00444482947900546
human44163	VCL	-0.0997254691876425	0.0133208798094691	13.2610358199081	0.00463373536621619
human44164	VCL	0.395667110198505	0.0425945435693879	13.2610358199081	0.00463373536621619
human44167	VCL	0.749677975303323	0.0340003223240831	13.2610358199081	0.00463373536621619
human44170	VCL	-1.14230992429764	-0.041470570009788	13.2610358199081	0.00463373536621619
human44174	VCL	-1.33465217422162	-0.0549772290490324	13.2610358199081	0.00463373536621619
human44175	VCL	-0.0262736740269878	0.0179893026872819	13.2610358199081	0.00463373536621619
human44179	VCL	-0.339777708349017	-0.0124966145188841	13.2610358199081	0.00463373536621619
human44181	VCL	2.66472973200705	0.0495656981977414	13.2610358199081	0.00463373536621619
human44184	VCL	0.341906381184539	0.0326155951665964	13.2610358199081	0.00463373536621619
human44189	VCL	-0.487566680953423	-0.0353730106177955	13.2610358199081	0.00463373536621619
human44195	VCL	-0.72167556765707	-0.0457689175590597	13.2610358199081	0.00463373536621619
human44652	VDAC2	-1.46968856621796	-0.121282186425932	72.0766196160844	2.32899253526228e-26
human44654	VDAC2	-3.11026663448771	-0.489549572557788	72.0766196160844	2.32899253526228e-26
human44655	VDAC2	-3.11015370563298	-0.135426361414441	72.0766196160844	2.32899253526228e-26
human44662	VDAC2	5.68867114970102	0.30308659579697	72.0766196160844	2.32899253526228e-26
human44663	VDAC2	2.40419287113952	0.439923050893518	72.0766196160844	2.32899253526228e-26
human44664	VDAC2	0.750640300679317	0.0582786440319447	72.0766196160844	2.32899253526228e-26
human44665	VDAC2	-1.1533954151812	-0.0550301703242721	72.0766196160844	2.32899253526228e-26
human43194	VPS26A	2.71471855075376	0.17051333556018	15.8229311713089	6.59138639334468e-06
human43211	VPS26A	-0.678679637687105	-0.124102335206279	15.8229311713089	6.59138639334468e-06
human43213	VPS26A	-0.678679637688885	-0.0154902768016055	15.8229311713089	6.59138639334468e-06
human43214	VPS26A	-0.678679637688885	-0.00606697883708867	15.8229311713089	6.59138639334468e-06
human43215	VPS26A	-0.678679637688885	-0.0248537447152073	15.8229311713089	6.59138639334468e-06
human43445	VSIR	-1.21107562556469	-0.187347299031319	16.3300958062823	4.42054210568519e-06
human43446	VSIR	-0.708755804048338	-0.0896934932941584	16.3300958062823	4.42054210568519e-06
human43447	VSIR	0.0211531486291698	0.103354563117152	16.3300958062823	4.42054210568519e-06
human43452	VSIR	1.35655485661098	0.131428445449092	16.3300958062823	4.42054210568519e-06
human43453	VSIR	0.542123424372874	0.0422577837592341	16.3300958062823	4.42054210568519e-06
human50518	VTI1A	0.536786669190736	0.233249779583478	5.59341114193467	0.00139966544788645
human50701	VTI1A	-0.536786669190736	-0.233249779583478	5.59341114193467	0.00139966544788645
human39079	WAC	1.11682089052619	0.106088150554009	28.9855740906441	9.23885117750756e-10
human39089	WAC	-0.320784704191466	-0.0660104641588581	28.9855740906441	9.23885117750756e-10
chimp35300	WAC	0.693636346612231	0.0754913647933935	28.9855740906441	9.23885117750756e-10
human39122	WAC	-0.633471025611518	-0.0478455848589871	28.9855740906441	9.23885117750756e-10
human39159	WAC	0.184104415367347	0.0327979718063054	28.9855740906441	9.23885117750756e-10
human39160	WAC	-0.230730277807903	-0.0598358017236243	28.9855740906441	9.23885117750756e-10
human39161	WAC	-0.809575644894885	-0.0406856364122381	28.9855740906441	9.23885117750756e-10
chimp35263	WAC-AS1	-10.4094159630493	-0.115293828824133	17.7492102837166	9.65925403441848e-06
human39049	WAC-AS1	1.58440511057976	0.0231075163010888	17.7492102837166	9.65925403441848e-06
human39051	WAC-AS1	1.45208703371099	-0.000376417489764441	17.7492102837166	9.65925403441848e-06
human39052	WAC-AS1	1.97339153762905	0.0931051385767534	17.7492102837166	9.65925403441848e-06
human39054	WAC-AS1	2.35362003761228	0.0281284051028176	17.7492102837166	9.65925403441848e-06
human39057	WAC-AS1	1.80434973913688	0.0411217932762921	17.7492102837166	9.65925403441848e-06
human39060	WAC-AS1	1.24156250438037	-0.0697926069430539	17.7492102837166	9.65925403441848e-06
human45670	WAPL	-0.071577324683937	-0.00894259991433757	1.81826728624947	0.620566748941653
human45671	WAPL	-0.0843204980270497	-0.0174073051266354	1.81826728624947	0.620566748941653
human45678	WAPL	-0.0599300768421004	-0.00787315022572171	1.81826728624947	0.620566748941653
human45685	WAPL	0.288163595399174	0.0407696671272788	1.81826728624947	0.620566748941653
chimp40656	WAPL	-0.0351962947931447	-0.00277407383331046	1.81826728624947	0.620566748941653
human45724	WAPL	-0.0371394010529423	-0.00377253802727359	1.81826728624947	0.620566748941653
human41688	WASHC2A	-1.67941183968023	-0.224702029988005	55.8784121796534	5.09600541647093e-20
human41689	WASHC2A	-1.67941183955402	-0.091839030679753	55.8784121796534	5.09600541647093e-20
human41690	WASHC2A	-1.67941170481374	-0.057256960184027	55.8784121796534	5.09600541647093e-20
human41692	WASHC2A	-1.67941183968024	-0.141536230481366	55.8784121796534	5.09600541647093e-20
human41693	WASHC2A	0.721927328571333	0.125006537863586	55.8784121796534	5.09600541647093e-20
human41694	WASHC2A	0.739112277834433	0.130611152761876	55.8784121796534	5.09600541647093e-20
human41695	WASHC2A	5.25660761732246	0.259716560707689	55.8784121796534	5.09600541647093e-20
human41376	WDFY4	-0.546887634521217	-0.0847517279572748	4.81312850190307	0.00303779606713266
human41501	WDFY4	0.546887634521217	0.0847517279572747	4.81312850190307	0.00303779606713266
human51668	WDR11	0.0487259739947168	-0.0467733634571842	59.3386761593611	1.01105896605681e-20
human51670	WDR11	1.39398903895877	0.126413892950811	59.3386761593611	1.01105896605681e-20
chimp46139	WDR11	1.84285115300118	0.119962847865988	59.3386761593611	1.01105896605681e-20
human51687	WDR11	0.27402233889862	-0.0100327887896924	59.3386761593611	1.01105896605681e-20
chimp46152	WDR11	-2.37745471857531	-0.185790905731098	59.3386761593611	1.01105896605681e-20
chimp46157	WDR11	0.842708465455807	0.0299678705722069	59.3386761593611	1.01105896605681e-20
human51699	WDR11	-2.87329795927394	-0.160404026395204	59.3386761593611	1.01105896605681e-20
human51700	WDR11	0.848455707540158	0.126656472984173	59.3386761593611	1.01105896605681e-20
human35162	WDR37	0.746045623578697	0.0847631559099611	23.7248658450098	2.72876030721216e-08
human35166	WDR37	2.02302699904284	0.121919552030417	23.7248658450098	2.72876030721216e-08
chimp32180	WDR37	-0.493346573143169	-0.00829498776379498	23.7248658450098	2.72876030721216e-08
human35201	WDR37	-0.733901188425852	-0.0205920644965091	23.7248658450098	2.72876030721216e-08
human35203	WDR37	-0.77476028383171	-0.0873615100925438	23.7248658450098	2.72876030721216e-08
human35204	WDR37	-0.767064577220807	-0.0904341455875302	23.7248658450098	2.72876030721216e-08
human50024	XPNPEP1	-0.36786494489952	-0.0449699676772914	1.44165504252169	0.103727328366555
human50041	XPNPEP1	0.36786494489952	0.0449699676772914	1.44165504252169	0.103727328366555
human38903	YME1L1	-0.170996065522221	-0.000685982625147803	34.5017234337356	1.04123936103784e-11
human38908	YME1L1	-0.555274122217458	-0.0695717028325353	34.5017234337356	1.04123936103784e-11
human38909	YME1L1	-0.555274144349282	-0.123191471025014	34.5017234337356	1.04123936103784e-11
human38922	YME1L1	0.803740439342629	0.0537000345473994	34.5017234337356	1.04123936103784e-11
human38923	YME1L1	-0.555263757656345	-0.041160653517725	34.5017234337356	1.04123936103784e-11
human38926	YME1L1	0.414287580763444	0.0815852635587968	34.5017234337356	1.04123936103784e-11
human38927	YME1L1	0.618780069639233	0.099324511894226	34.5017234337356	1.04123936103784e-11
human48372	ZDHHC16	-0.149707812993687	-0.0548793943711247	1.81540121477724	0.18201407661934
chimp43109	ZDHHC16	-0.202683972070925	-0.0683221077137672	1.81540121477724	0.18201407661934
human48378	ZDHHC16	0.352391785064613	0.123201502084892	1.81540121477724	0.18201407661934
human50495	ZDHHC6	-0.561828758652026	-0.0867631669745403	14.9704087361742	1.35479884403286e-05
human50496	ZDHHC6	-0.191124678210326	0.0353798887194971	14.9704087361742	1.35479884403286e-05
human50501	ZDHHC6	-0.7727240785345	-0.0933043853669111	14.9704087361742	1.35479884403286e-05
human50503	ZDHHC6	1.00895181745166	0.100907067518032	14.9704087361742	1.35479884403286e-05
human50508	ZDHHC6	0.516725697945192	0.043780596103922	14.9704087361742	1.35479884403286e-05
human39427	ZEB1	0.230119757244219	0.0397489724696909	6.46948442468056	0.00687104011133137
human39447	ZEB1	0.414203330729631	0.0937456310537325	6.46948442468056	0.00687104011133137
human39581	ZEB1	-0.141087993574963	-0.0404559045627434	6.46948442468056	0.00687104011133137
human39611	ZEB1	-0.503235094398887	-0.0930386989606802	6.46948442468056	0.00687104011133137
human39387	ZEB1-AS1	-0.164358311675842	0.0376750393806117	10.4775612847155	0.00298696695352779
human39388	ZEB1-AS1	1.92931118217427	0.0961079229974135	10.4775612847155	0.00298696695352779
human39389	ZEB1-AS1	0.308036441328917	0.0478083673997525	10.4775612847155	0.00298696695352779
human39390	ZEB1-AS1	0.227983744857764	0.083805344749475	10.4775612847155	0.00298696695352779
human39391	ZEB1-AS1	0.128921199875938	0.0322998650215132	10.4775612847155	0.00298696695352779
human39392	ZEB1-AS1	-0.937586382616719	-0.142732617252668	10.4775612847155	0.00298696695352779
human39395	ZEB1-AS1	-1.49230787394433	-0.154963922296098	10.4775612847155	0.00298696695352779
human48427	ZFYVE27	-0.218704455793002	0.0230691892430865	20.3058077594783	1.6406528496517e-07
human48428	ZFYVE27	-0.15918288005928	0.0281497801547726	20.3058077594783	1.6406528496517e-07
chimp43153	ZFYVE27	-0.522505577182694	0.0227286633152424	20.3058077594783	1.6406528496517e-07
human48433	ZFYVE27	1.88883986166129	0.0973474223086898	20.3058077594783	1.6406528496517e-07
human48434	ZFYVE27	-0.988446948626312	-0.171295055021791	20.3058077594783	1.6406528496517e-07
human45226	ZMIZ1	0.483532643033042	0.0675465758762695	7.95878134467239	0.00466438401551256
human45233	ZMIZ1	-0.468348431239594	-0.089643540198868	7.95878134467239	0.00466438401551256
human45251	ZMIZ1	0.324377355933399	0.0428717028106765	7.95878134467239	0.00466438401551256
human45258	ZMIZ1	-0.351527912997748	-0.0471193732469764	7.95878134467239	0.00466438401551256
human45259	ZMIZ1	0.0119663452709012	0.0263446347588985	7.95878134467239	0.00466438401551256
human34932	ZMYND11	0.870051575777798	0.0570953474152596	25.5757432426526	1.75734291439948e-08
human34947	ZMYND11	0.819614734769678	0.0681283275110984	25.5757432426526	1.75734291439948e-08
human34953	ZMYND11	0.227208717374099	0.00809929902141393	25.5757432426526	1.75734291439948e-08
chimp31972	ZMYND11	-1.94850325032529	-0.0960519408090051	25.5757432426526	1.75734291439948e-08
chimp31981	ZMYND11	0.649715544751804	0.0526405786404457	25.5757432426526	1.75734291439948e-08
human34964	ZMYND11	0.063006068569	-0.0337695807464072	25.5757432426526	1.75734291439948e-08
human34971	ZMYND11	-0.681093390917084	-0.0561420310328052	25.5757432426526	1.75734291439948e-08
chimp36688	ZNF22	-1.98728669912254	-0.184991526231042	9.49484214488416	0.00134813239240748
human40915	ZNF22	0.622155525820549	0.0279387523327013	9.49484214488416	0.00134813239240748
human40916	ZNF22	0.95738407199148	0.0364365993050606	9.49484214488416	0.00134813239240748
human40917	ZNF22	0.0654791192066692	-0.00672641189087882	9.49484214488416	0.00134813239240748
human40918	ZNF22	0.342267982103836	0.127342586484159	9.49484214488416	0.00134813239240748
human40441	ZNF248	-0.111396725560013	-0.00929450477568361	2.14962739116982	0.133283167026974
human40442	ZNF248	-0.123435585671439	-0.0145874282599931	2.14962739116982	0.133283167026974
human40457	ZNF248	0.234832311231452	0.0238819330356768	2.14962739116982	0.133283167026974
human40477	ZNF25	-0.326265590148969	-0.146662415428768	1.68192772425004	0.206683382753235
human40478	ZNF25	0.0127435523830998	-0.000525177816003461	1.68192772425004	0.206683382753235
human40483	ZNF25	0.313522037765869	0.147187593244772	1.68192772425004	0.206683382753235
human40826	ZNF32	-0.654286998013227	-0.141687725796617	5.16116184683972	0.0209163003425266
human40827	ZNF32	1.10158672079238	0.103522650413058	5.16116184683972	0.0209163003425266
chimp36607	ZNF32	-0.200808065864465	0.0206675593218428	5.16116184683972	0.0209163003425266
human40830	ZNF32	-0.246491656914686	0.0174975160617167	5.16116184683972	0.0209163003425266
human40490	ZNF33A	0.614790138190424	0.0462271668680307	12.5190073801659	0.000108132698891796
human40492	ZNF33A	-0.886187231870521	-0.0837060691125625	12.5190073801659	0.000108132698891796
human40515	ZNF33A	-0.886162200627442	-0.226010622443455	12.5190073801659	0.000108132698891796
human40518	ZNF33A	0.652832407186644	0.134448723481871	12.5190073801659	0.000108132698891796
human40519	ZNF33A	0.504726887120896	0.129040801206115	12.5190073801659	0.000108132698891796
human40700	ZNF33B	0.00236880324157629	-0.0824824145892745	15.9408998833937	6.05025671803302e-06
human40701	ZNF33B	0.542792883525717	0.119048801953467	15.9408998833937	6.05025671803302e-06
chimp36495	ZNF33B	0.245919347891721	0.00397421793835522	15.9408998833937	6.05025671803302e-06
human40712	ZNF33B	-2.22030100395175	-0.111513108133463	15.9408998833937	6.05025671803302e-06
human40716	ZNF33B	1.42921996929273	0.0709725028309148	15.9408998833937	6.05025671803302e-06
human40535	ZNF37A	0.471391743928795	0.055691848835442	27.5272342298831	9.42610397881313e-09
human40546	ZNF37A	0.159041859500785	0.0259696395767924	27.5272342298831	9.42610397881313e-09
human40548	ZNF37A	-0.0660479581860014	0.0159116884392125	27.5272342298831	9.42610397881313e-09
human40558	ZNF37A	-0.241288774114164	-0.00811343042032989	27.5272342298831	9.42610397881313e-09
human40562	ZNF37A	-0.0953655993300459	0.00946989928088168	27.5272342298831	9.42610397881313e-09
human40565	ZNF37A	0.555644367279477	0.0626584802657971	27.5272342298831	9.42610397881313e-09
human40566	ZNF37A	0.578692923659298	0.0721468739488951	27.5272342298831	9.42610397881313e-09
human40569	ZNF37A	-1.36206856273814	-0.233734999926691	27.5272342298831	9.42610397881313e-09
human40668	ZNF37BP	0.234366757145412	0.0883012845168259	17.5461105483216	4.50691653745063e-06
human40675	ZNF37BP	-1.08408418396502	-0.187629536739506	17.5461105483216	4.50691653745063e-06
human40681	ZNF37BP	-1.08185705120507	-0.156257178001904	17.5461105483216	4.50691653745063e-06
human40691	ZNF37BP	0.505506641359153	0.110533287820663	17.5461105483216	4.50691653745063e-06
human40694	ZNF37BP	0.403645645079778	0.0584642406777922	17.5461105483216	4.50691653745063e-06
human40696	ZNF37BP	1.02242219158575	0.0865879017261284	17.5461105483216	4.50691653745063e-06
human39315	ZNF438	-0.314085347032105	-0.0375017114075515	6.36221458987393	0.0333428208931893
human39326	ZNF438	0.181302498905739	0.0189838427614033	6.36221458987393	0.0333428208931893
human39334	ZNF438	-0.564496123799161	-0.0724763238667409	6.36221458987393	0.0333428208931893
human39350	ZNF438	0.142816171247918	0.0240581104011186	6.36221458987393	0.0333428208931893
human39356	ZNF438	0.605932731273553	0.073552959079102	6.36221458987393	0.0333428208931893
human39362	ZNF438	-0.0514699305959443	-0.00661687696733149	6.36221458987393	0.0333428208931893
human52722	ZNF511	0.816729883913071	0.066757271401756	3.35926456968508	0.0431428538865572
human52723	ZNF511	0.0846801829872292	0.0298079972567377	3.35926456968508	0.0431428538865572
human52724	ZNF511	-0.9014100669003	-0.0965652686584936	3.35926456968508	0.0431428538865572
human47841	ZNF518A	0.35992801217848	0.0319073832690061	9.22427612893443	0.0137043767737498
human47844	ZNF518A	-0.166646108811338	-0.0152401255102844	9.22427612893443	0.0137043767737498
human47845	ZNF518A	-0.0549742944436312	-0.00955086915464801	9.22427612893443	0.0137043767737498
human47855	ZNF518A	0.388781774099525	0.0588035815097332	9.22427612893443	0.0137043767737498
human47857	ZNF518A	0.0309983252130142	0.00255985029995473	9.22427612893443	0.0137043767737498
human47858	ZNF518A	-0.349043639468519	-0.0363925611092788	9.22427612893443	0.0137043767737498
human47866	ZNF518A	0.189724874449053	0.0216859348116395	9.22427612893443	0.0137043767737498
human47869	ZNF518A	-0.398768943216585	-0.0537731941161223	9.22427612893443	0.0137043767737498
human52207	ZRANB1	0.8177931803333	0.051853640308337	11.6449763307905	0.00452335113246883
human52208	ZRANB1	0.0454707191675522	0.0228179522807282	11.6449763307905	0.00452335113246883
human52210	ZRANB1	0.933756367435823	0.110490100820347	11.6449763307905	0.00452335113246883
human52214	ZRANB1	0.687345697818164	0.041420003731439	11.6449763307905	0.00452335113246883
human52215	ZRANB1	-0.280120792827594	-0.01392524221926	11.6449763307905	0.00452335113246883
chimp46574	ZRANB1	-0.898674014452963	-0.0728038263512474	11.6449763307905	0.00452335113246883
human52216	ZRANB1	-0.31474995450607	-0.0154192202377999	11.6449763307905	0.00452335113246883
human52224	ZRANB1	-0.300434400472719	-0.0476874997753178	11.6449763307905	0.00452335113246883
human52228	ZRANB1	-0.690386802495493	-0.0767459085572257	11.6449763307905	0.00452335113246883
human41948	ZWINT	-0.497791794716849	-0.20453909344722	32.0673585585273	7.8191435328513e-11
human41949	ZWINT	-0.497791746434151	-0.0452401318704171	32.0673585585273	7.8191435328513e-11
chimp37493	ZWINT	2.98675071864291	0.555396820021797	32.0673585585273	7.8191435328513e-11
human41951	ZWINT	-0.497791793133846	-0.0190060111206761	32.0673585585273	7.8191435328513e-11
human41953	ZWINT	-0.497791794786022	-0.0919568858474549	32.0673585585273	7.8191435328513e-11
human41956	ZWINT	-0.497791794786022	-0.169359504545651	32.0673585585273	7.8191435328513e-11
human41957	ZWINT	-0.497791794786022	-0.0252951931903767	32.0673585585273	7.8191435328513e-11
human63950	AAMDC	-0.482773765888164	-0.0413917204137462	4.28506284004811	0.00656280824207027
human63957	AAMDC	0.482773765888164	0.0413917204137463	4.28506284004811	0.00656280824207027
human66080	AASDHPPT	1.50105521610407	0.121935045368613	18.9101169507676	2.11466726623081e-06
human66081	AASDHPPT	0.375923304713432	0.0964163225580029	18.9101169507676	2.11466726623081e-06
human66084	AASDHPPT	-0.69010813917767	-0.0565429978955592	18.9101169507676	2.11466726623081e-06
human66089	AASDHPPT	-0.677921858261909	-0.0996394161478494	18.9101169507676	2.11466726623081e-06
chimp59471	AASDHPPT	-0.58456945437287	-0.0884707581539594	18.9101169507676	2.11466726623081e-06
human66091	AASDHPPT	0.075620930994951	0.0263018042707517	18.9101169507676	2.11466726623081e-06
human57256	ABTB2	-0.754946887632657	-0.23330256753273	17.7557983610604	5.45870621668215e-06
human57258	ABTB2	-0.754438743670704	-0.0327080227359596	17.7557983610604	5.45870621668215e-06
human57316	ABTB2	0.640631287648593	0.0724094688419251	17.7557983610604	5.45870621668215e-06
human57321	ABTB2	0.43903959383344	0.0929322161931765	17.7557983610604	5.45870621668215e-06
human57323	ABTB2	0.339444927427038	0.0540915556399718	17.7557983610604	5.45870621668215e-06
human57332	ABTB2	0.0902698223942912	0.0465773495936157	17.7557983610604	5.45870621668215e-06
human69954	ACAD8	-0.170561868754517	-0.0135589312790184	12.0969938141779	0.00051668985916728
human69955	ACAD8	0.997257635473253	0.0356553395380943	12.0969938141779	0.00051668985916728
human69957	ACAD8	-1.55817530451424	-0.191978798258704	12.0969938141779	0.00051668985916728
chimp63255	ACAD8	0.290858031560408	0.0260186659732265	12.0969938141779	0.00051668985916728
human69960	ACAD8	0.248886092751703	0.0820770450853447	12.0969938141779	0.00051668985916728
chimp63259	ACAD8	0.191735413483397	0.0617866789410569	12.0969938141779	0.00051668985916728
chimp59684	ACAT1	0.528688158567117	0.0907127653907371	19.0129259316109	5.18524333595961e-06
human66337	ACAT1	1.31756136859909	0.0677227849274515	19.0129259316109	5.18524333595961e-06
human66340	ACAT1	-1.74441955561888	-0.224039647126083	19.0129259316109	5.18524333595961e-06
human66345	ACAT1	0.229659965847634	0.0722676714000874	19.0129259316109	5.18524333595961e-06
human66346	ACAT1	-0.246771887063025	-0.015636657435911	19.0129259316109	5.18524333595961e-06
human66347	ACAT1	0.26550391699893	0.0425038269777632	19.0129259316109	5.18524333595961e-06
human66355	ACAT1	-0.350221967330867	-0.0335307441340447	19.0129259316109	5.18524333595961e-06
human58146	ACCS	0.710990672087263	0.0243526775002435	1.09161629179061	0.574027304870747
human58147	ACCS	-0.730509177710149	-0.0550158277898779	1.09161629179061	0.574027304870747
human58151	ACCS	-0.116937640850987	0.00769031221978	1.09161629179061	0.574027304870747
human58152	ACCS	0.136456146473873	0.0229728380698544	1.09161629179061	0.574027304870747
human63603	ACER3	1.407546158552	0.0819575822436253	10.6113811947037	0.00660590507917306
human63608	ACER3	-0.0110665975753894	0.00497962407572315	10.6113811947037	0.00660590507917306
human63610	ACER3	0.653386648692927	0.0565984765555339	10.6113811947037	0.00660590507917306
human63616	ACER3	0.10029326233004	0.0341132225518009	10.6113811947037	0.00660590507917306
human63621	ACER3	-0.624920517399312	-0.0882686782452781	10.6113811947037	0.00660590507917306
human63623	ACER3	-0.211499750530399	-0.0249516139875196	10.6113811947037	0.00660590507917306
chimp56541	ACER3	-0.212501953601219	-0.0254443425624962	10.6113811947037	0.00660590507917306
human63624	ACER3	-1.10123725046865	-0.0389842706313893	10.6113811947037	0.00660590507917306
chimp52258	ACP2	-0.0015140059372561	-0.000757002735394474	0.00402764400860178	0.946542012170135
human58698	ACP2	0.00151400593725616	0.000757002735394419	0.00402764400860178	0.946542012170135
human60095	AHNAK	-0.250729607811114	-0.0232018406805754	5.30678884036752	0.0222510179192149
human60097	AHNAK	0.325539080281811	0.111989618347034	5.30678884036752	0.0222510179192149
human60098	AHNAK	-0.406808053918279	-0.102079442806543	5.30678884036752	0.0222510179192149
human60134	AHNAK	0.331998581447583	0.0132916651400844	5.30678884036752	0.0222510179192149
human61581	AIP	0.399761622538399	0.160341037989877	1.60369734749679	0.0950494640389797
human61583	AIP	-0.399761622538399	-0.160341037989877	1.60369734749679	0.0950494640389797
human54277	AKIP1	0.00248378071368435	-0.00885094154495719	0.213501196375546	0.840720630256871
human54278	AKIP1	-0.101206585295417	-0.0251026705299906	0.213501196375546	0.840720630256871
human54279	AKIP1	0.0987228045817331	0.0339536120749477	0.213501196375546	0.840720630256871
human63997	ALG8	-0.105292752381477	-0.0382327761514204	2.86023238938833	0.151435339543078
human64007	ALG8	0.304277356375332	0.0237163614068944	2.86023238938833	0.151435339543078
human64011	ALG8	-0.399406246269236	-0.0405971193894989	2.86023238938833	0.151435339543078
human64020	ALG8	0.20042164227538	0.055113534134025	2.86023238938833	0.151435339543078
human67252	ALG9	-0.742740715293473	-0.178351780561576	11.0349359766724	0.000506211490699732
human67254	ALG9	0.411030067584419	0.159027365512942	11.0349359766724	0.000506211490699732
human67264	ALG9	-0.424149140332745	-0.0544707204224698	11.0349359766724	0.000506211490699732
human67267	ALG9	0.222765904517992	0.0273796135855454	11.0349359766724	0.000506211490699732
human67274	ALG9	0.533093883523807	0.0464155218855584	11.0349359766724	0.000506211490699732
human58118	ALKBH3	-0.288473042716227	-0.0647835717264283	4.68459917192968	0.0155685753006978
chimp51747	ALKBH3	-0.291246870230814	-0.0730989034184802	4.68459917192968	0.0155685753006978
human58138	ALKBH3	0.579719912947042	0.137882475144908	4.68459917192968	0.0155685753006978
human66206	ALKBH8	-0.446000363812773	-0.0839546190839299	9.48296985251523	0.0237274094714743
[truncated: 41,038 more rows]
