# Supplementary material for: Divergence in alternative polyadenylation contributes to gene regulatory differences between humans and chimpanzees
Source: eLife. 2021 Feb 17;10:e62548. doi: 10.7554/eLife.62548 (PMC7954529; doi:10.7554/eLife.62548)
Supplement: Supplementary file 3. — FGSEA results using the C5: ontology gene set from the MSigDB collection. Pathway from C5 set, p-value adjusted for multiple testing, normalized enrichment score from FGSEA, and number of genes in the pathway. [file elife-62548-supp3.txt]

pathway	Adjusted Pvalue	Normalized Enrichment Score	Number of Genes
GO_MRNA_METABOLIC_PROCESS	0.0171442487214871	1.91287156226472	112
GO_NUCLEUS_ORGANIZATION	0.0217257128749537	2.07194734938496	19
GO_RIBOSOME	0.0217257128749537	2.04260674593059	40
GO_NUCLEAR_TRANSCRIBED_MRNA_CATABOLIC_PROCESS	0.0217257128749537	2.00908834906427	38
GO_RNA_CATABOLIC_PROCESS	0.0217257128749537	1.97414103088582	58
GO_RIBONUCLEOPROTEIN_COMPLEX	0.0217257128749537	1.95427430923565	88
GO_NUCLEAR_TRANSCRIBED_MRNA_CATABOLIC_PROCESS_NONSENSE_MEDIATED_DECAY	0.0229016212123901	2.02821819476381	29
GO_RIBOSOMAL_SUBUNIT	0.0229016212123901	1.98908692499706	34
GO_STRUCTURAL_MOLECULE_ACTIVITY	0.0229016212123901	1.94152479334148	54
GO_RIBONUCLEOPROTEIN_COMPLEX_SUBUNIT_ORGANIZATION	0.0246168815373388	1.98832986866038	27
GO_ORGANIC_CYCLIC_COMPOUND_CATABOLIC_PROCESS	0.0246168815373388	1.85975667567102	78
GO_CELLULAR_NITROGEN_COMPOUND_CATABOLIC_PROCESS	0.0246168815373388	1.85960808692542	77
GO_PEPTIDE_METABOLIC_PROCESS	0.0246168815373388	1.78828033365725	108
GO_RNA_BINDING	0.0246168815373388	1.64047776668096	214
GO_INTRACELLULAR_TRANSPORT	0.0246168815373388	1.6379201546375	206
GO_STRUCTURAL_CONSTITUENT_OF_RIBOSOME	0.0275730871450553	1.94714142759206	32
GO_PROTEIN_LOCALIZATION_TO_MEMBRANE	0.0275730871450553	1.83411219040316	78
GO_ESTABLISHMENT_OF_PROTEIN_LOCALIZATION_TO_ORGANELLE	0.0275730871450553	1.81419424745232	82
GO_ESTABLISHMENT_OF_PROTEIN_LOCALIZATION_TO_MEMBRANE	0.0278547883603659	1.88517333048317	53
GO_PROTEIN_LOCALIZATION_TO_ENDOPLASMIC_RETICULUM	0.0296979043817473	1.94240452436753	24
GO_PROTEIN_TARGETING_TO_MEMBRANE	0.0313826183089048	1.92847334302983	32
GO_COTRANSLATIONAL_PROTEIN_TARGETING_TO_MEMBRANE	0.037564153896553	1.93313449578538	22
GO_ESTABLISHMENT_OF_PROTEIN_LOCALIZATION_TO_ENDOPLASMIC_RETICULUM	0.0382417794659671	1.92791083936827	22
GO_CYTOSOLIC_RIBOSOME	0.0382417794659671	1.91953175475362	22
GO_PROTEIN_TARGETING	0.0382417794659671	1.82146068917901	61
GO_PEPTIDE_BIOSYNTHETIC_PROCESS	0.0382417794659671	1.72079807065713	98
GO_PROTEIN_LOCALIZATION_TO_ORGANELLE	0.0382417794659671	1.67678506127518	122
GO_CELLULAR_AMIDE_METABOLIC_PROCESS	0.0382417794659671	1.65396424005467	142
GO_RIBONUCLEOPROTEIN_COMPLEX_BIOGENESIS	0.04441813366568	1.78873723035126	65
GO_CELLULAR_MACROMOLECULE_CATABOLIC_PROCESS	0.04441813366568	1.59913239883848	163
GO_INTRACELLULAR_PROTEIN_TRANSPORT	0.0450230077185528	1.63640253433819	136
