# Supplementary material for: Divergence in alternative polyadenylation contributes to gene regulatory differences between humans and chimpanzees
Source: eLife. 2021 Feb 17;10:e62548. doi: 10.7554/eLife.62548 (PMC7954529; doi:10.7554/eLife.62548)
Supplement: Supplementary file 6. — Column names as described – Differential expression results from limma. gene: tested gene, logFC: log twofold change in normalized gene expression, adj.P.Val: BH adjusted p-value from t test, B: Beta value, t: t statistic. [file elife-62548-supp6.txt]

gene	logFC	adj.P.Val	B	t
RPS19	5.63035762930508	1.50872202185237e-12	27.3594721157253	59.5235120527646
BAG6	-6.19755770503896	1.14281962518436e-11	22.4717527534082	-45.743715147029
NAP1L4	-5.94043854392003	1.14281962518436e-11	22.5864116671443	-45.6213377461064
RPS8	5.5890749136819	1.14281962518436e-11	24.6679844271181	45.0945410350343
RPLP1	7.11446783174788	1.35085866795217e-11	23.4223926311245	43.6822889808349
RPL31	5.41372881083752	1.45123149014578e-10	21.985887802887	35.453760206681
PPP1CC	3.35241672956189	3.9741104921215e-10	20.970825984999	32.2294336663725
RPL7A	4.64060956788187	3.9741104921215e-10	20.8555622461593	31.8876517163593
HDAC1	3.69411348352466	5.47490037448646e-10	20.394359397604	30.7625610545375
RPL7	-7.06444070072669	5.72467755638699e-10	19.4475361766487	-30.3864418131999
CNOT3	-4.99945405739587	6.81533250231164e-10	18.7282312706726	-29.721312777726
NDE1	-6.85792315336217	6.99870729181734e-10	18.2788235688557	-29.4455118650955
AP2A2	-5.13030531110794	7.36102767718669e-10	18.6504864349828	-29.1316116836947
HERC2	-3.58799483264601	8.76223117096927e-10	19.4435477241679	-28.5432640895404
LSM12	-3.66633047610614	1.04033123984771e-09	18.8838535324956	-27.921829205148
PUF60	-5.98393421165748	1.04033123984771e-09	18.1033280148519	-27.7823578602575
LENG8	-6.31326353306956	1.04033123984771e-09	18.2764942619358	-27.6976213827153
BTF3	2.89729969120379	1.36886409602045e-09	18.8844832767367	26.9521497405876
RPL18A	-2.95321534364822	2.92508075120602e-09	18.0381248075517	-25.128544886915
CLPTM1L	-2.67571339252993	2.92508075120602e-09	17.9953523176811	-25.0984186486062
PTGES3	2.29172919125039	3.89340256451196e-09	17.6887959756454	24.4143541265345
TPT1	3.57204392069034	4.03376056558726e-09	17.6080268420749	24.2496737337747
RPL12	4.39816199103387	4.24886694051573e-09	17.5122128491039	24.0572795048708
RPL36A	-4.07444813017533	4.61270619691491e-09	17.387330862824	-23.8105494156038
TMEM183A	-2.04718461970955	6.1651497834256e-09	17.0585389460452	-23.1676271022853
PRDX3	2.31890637302606	6.50182958778062e-09	16.906983519479	22.8961484651388
PTMA	3.78408568162282	6.50182958778062e-09	16.897549305388	22.8626239494849
BLOC1S6	5.08524450949207	6.50182958778062e-09	16.3574188775215	22.8279413097402
RPS25	2.74671167360101	6.50182958778062e-09	16.8117918633245	22.7232649841397
CNOT7	2.08705081312776	6.50182958778062e-09	16.790492462116	22.6893542862923
RPL23A	2.90971367365237	6.50182958778062e-09	16.7887952623259	22.6575753489325
VPS25	3.13616284288046	6.50182958778062e-09	16.7032341405696	22.5679546794308
CBX1	3.66080148688313	6.50182958778062e-09	16.5685119013117	22.5061479290317
RPL17	2.81564851036392	6.50182958778062e-09	16.6882427046024	22.4858823230208
RPS21	3.10190181436458	6.57673558529437e-09	16.6460135311395	22.4106420265614
RPL6	2.24742151151596	6.71026766475164e-09	16.5923476500825	22.3211517274715
PTPN11	2.17799532604664	6.97729606651552e-09	16.5188953946723	22.1757841461951
RPL3	3.80255172771208	6.97729606651552e-09	16.5030916669986	22.1495346145483
RPL28	2.98158637861862	7.69102999259022e-09	16.3732736209266	21.924035819663
RPS27A	1.91640733249338	8.36678597116554e-09	16.2388330950297	21.6900507811892
ACADM	2.45853530827622	8.36678597116554e-09	16.2055697733902	21.6196917668175
MRPL53	2.72142889704304	8.36678597116554e-09	16.0270331693684	21.619009969825
EIF4H	-1.55274955347992	8.36678597116554e-09	16.1919384771818	-21.5956228411826
USP8	2.62781456340612	1.02520469047599e-08	15.9510502018446	21.1634504217158
SSBP1	-2.98742212924812	1.02520469047599e-08	15.9640471789341	-21.1541177155778
THOC3	-3.17424786727308	1.11413595579314e-08	15.7998590728132	-20.9699927108139
CRK	-4.21738689278124	1.17690665206207e-08	15.4806194492875	-20.8373309375566
PPP2CA	2.02890442682629	1.39146050930724e-08	15.544395248893	20.4842835192723
MTRF1L	-2.62942849067807	1.39146050930724e-08	15.5661805463736	-20.4778526357794
RPL39	-5.76595977895695	1.66376009392767e-08	15.2313457019019	-20.1413765961002
RPL13A	3.57845984218065	2.03668557604295e-08	15.0885423700081	19.7456382124439
CARS	-4.71375274995579	2.03668557604295e-08	15.0673272319641	-19.739973573442
PDXDC1	-5.42226647411507	2.057423487192e-08	14.9553658783151	-19.6919819303028
VOPP1	-2.62235515735334	2.10472759562371e-08	15.0095469358344	-19.6240396278332
SPCS2	-3.01014483472032	2.62103493077229e-08	14.8111467969313	-19.2383653410635
DUS1L	2.61980880030669	2.76680255828583e-08	14.7357945713763	19.122747079922
RPL24	2.58221836150382	2.90412750103649e-08	14.6211494577211	19.0173207702613
ARMC10	-2.58104040723555	3.3536603440664e-08	14.4740244764519	-18.7624766162254
KLF13	-5.97354889161709	3.81111001427012e-08	14.3411828505469	-18.5361942033933
COPS5	1.64046067595979	5.91487525798789e-08	13.8804985487192	17.8403739690992
SUMO3	3.67998358631968	6.79722803077532e-08	13.586468328398	17.6087838381526
RAP1B	-2.29829157408451	6.86312700436528e-08	13.6646368665155	-17.5704880019376
PSMC1	-3.93544375363137	8.81373269483752e-08	13.3381119910447	-17.1815425702723
TRIM52	3.03484168145907	9.89013648280693e-08	13.3249637325854	16.9773122574313
GTF2I	-2.0810771601172	9.89013648280693e-08	13.2130354836723	-16.9708961298217
SCYL2	2.87693821227902	1.17286888171106e-07	13.1569591276319	16.7071817311242
BCL9L	-2.45252730363993	1.21828960978108e-07	13.0041592030605	-16.632592632858
PARK7	1.87349909782328	1.27052839838637e-07	12.904803128006	16.5528010252844
AL365205.1	2.87730722001853	1.27052839838637e-07	13.0195207284358	16.5326568047794
ELP5	1.54349975846403	1.45216187589875e-07	12.8142452837271	16.3272468298577
RPS11	3.25473958743108	1.45787470515886e-07	12.7089382810791	16.2758558180176
NRBP1	1.91927231612315	1.45787470515886e-07	12.698171547988	16.2666253715675
WDR81	-4.46127217408392	1.45787470515886e-07	12.671901260362	-16.2640367624827
ECH1	2.682201968978	1.48790109597552e-07	12.735711245168	16.2088925397619
POLRMT	1.85149770320769	1.48790109597552e-07	12.7418931268788	16.1949260803068
ELOC	1.76312813947236	1.48790109597552e-07	12.7634889403124	16.1808265305922
TMED2	2.08551214341847	1.53348800836547e-07	12.5829311635608	16.1217368790998
CARD8	2.00956189912888	1.53600231351977e-07	12.6001927708943	16.1019142308685
AIDA	-3.40274130914358	1.60855773365416e-07	12.6688746851688	-16.021860310946
CDC26	-3.73081736728219	1.77212225841096e-07	12.4145243641192	-15.8740941264841
RPS4X	4.10808735734898	2.07137517971604e-07	12.2236118540296	15.6490293703369
RPS15A	2.01714842568308	2.19139383029227e-07	12.1327885574687	15.5469040206902
PGAM1	-2.3623926977726	2.19139383029227e-07	12.1238252797052	-15.5337957701328
RPL32	2.24191143482766	2.19139383029227e-07	12.1286642143308	15.5264328407201
ABCC1	-5.72783283085692	2.29886151093505e-07	12.178912825256	-15.4479221926685
PINK1	-2.09646775159414	2.31797932729893e-07	12.1513009461969	-15.4217349519738
VPS45	1.50319786003161	2.50283208623779e-07	12.0364416430386	15.3064880597715
LYPLA1	2.5336395468465	2.60569702245473e-07	12.020342936624	15.239356904082
MRPS36	-3.06235435422102	2.68781310269537e-07	11.8723738641717	-15.1846011848603
RPS28	-4.88390732871906	2.92235241371117e-07	11.8073875933145	-15.0625669281277
ZC3H15	1.53481058260329	2.97327433159738e-07	11.7212137114874	15.0262906877587
PPP4R3A	1.33228772092555	2.97441125605863e-07	11.7232130497849	15.0118259858421
DYNC1I2	-1.33568870288506	3.19045108903197e-07	11.6134992708345	-14.9087048241798
AP3S1	4.69256151641969	3.71951202858239e-07	11.6636032847984	14.7015278657966
RPS3A	-2.15205541002335	3.76142741226162e-07	11.4266850963099	-14.6742203565419
KPNA2	5.07525042474597	3.82035723704528e-07	11.6170972969717	14.6416728533665
HIBCH	1.4562358067282	4.18306153512532e-07	11.4538939870993	14.5158562236279
HIGD1A	1.47547788141698	4.37928050621064e-07	11.3795539029783	14.4464376916074
TAF4	-2.02636898422207	5.19926817186141e-07	11.2706482494186	-14.2235231741873
SDHC	-1.13790208755661	5.49077346449968e-07	10.9755615631913	-14.1450493600876
UTP4	-2.10778479090559	5.74479345115917e-07	11.0116946378927	-14.0783322941536
HSPB11	2.54005675750504	5.75261868818552e-07	11.13846873855	14.0648074170646
CYCS	1.74082960732238	6.2261907497067e-07	10.8148855259443	13.9470576747378
ACAD10	2.16757060634053	6.2261907497067e-07	11.0159956568103	13.9464675868212
PLCE1	-3.25860435173581	7.23669714787988e-07	10.8912751774706	-13.7562152541989
TNFRSF14	-6.28980729465739	7.73562530655936e-07	10.8021037039719	-13.6664611624586
SUZ12	2.09511877752109	8.28443324465369e-07	10.5342103211015	13.5751443303527
RPL26L1	-1.55706642406292	8.81699640603989e-07	10.584874983658	-13.4917160448542
PAIP1	-1.57761050444104	8.86316189664536e-07	10.4294290989789	-13.4749479850468
TBCA	3.33859657988055	9.1933813022922e-07	10.5941909726739	13.4219826367269
POM121C	-1.18648492175767	9.49339219908557e-07	10.4085089952297	-13.3687817656057
C11orf1	2.42828875110428	9.49339219908557e-07	10.5550768694496	13.3641093175279
VPS26A	1.37054517757967	9.78170181269513e-07	10.2990442940456	13.3137944536844
RHEB	-1.90903308006751	9.78170181269513e-07	10.3969183339802	-13.3093413898918
ZSCAN30	1.957393467225	1.00017023268941e-06	10.3523987779199	13.2670360953773
ARF1	1.35640170955256	1.00017023268941e-06	10.1885772145917	13.2639064588112
ANP32E	2.6133095039125	1.00327321461358e-06	10.2066777146235	13.2505412326553
ZNF322	-2.75118936677704	1.06074110672288e-06	10.3926554731227	-13.1772857564914
TSPYL1	-1.17988362519501	1.06469534580039e-06	10.1142708958314	-13.1634532530665
PPP1R14B	3.34394500406631	1.10265994858343e-06	10.3344003273228	13.1141810415766
ATP5F1D	-0.85506969677495	1.13557531817733e-06	9.99718730559948	-13.071501631049
MARCKSL1	2.38341818715099	1.16547494546329e-06	9.9838122082251	13.0328805267469
ACOX3	1.95839268369232	1.2058618720994e-06	10.1305986727082	12.9808380408395
ZNF79	-1.78251502355372	1.2058618720994e-06	10.1061618662999	-12.976262437959
LRRC75A	6.29528508385818	1.39356630661941e-06	10.0564473457562	12.797937726038
MED16	-1.17583102761575	1.39356630661941e-06	9.82230368147218	-12.7895622926094
IPO5	1.46006328945054	1.39356630661941e-06	9.73285866461722	12.7823787434452
SMPD2	-1.34455580479889	1.39356630661941e-06	9.90639437541166	-12.7794777196957
STYXL1	2.84061284126381	1.48419904670942e-06	9.96889044751252	12.7012483891106
KIF1BP	-1.47104973006355	1.53778411240957e-06	9.63427648969095	-12.6537257546162
KIAA0355	-1.48775823070472	1.63200527259724e-06	9.68653183030326	-12.5801665679464
FASTKD1	1.30300912935359	1.79908708192651e-06	9.47408042818881	12.4657718222201
ANAPC16	1.2961542820791	1.82081434897561e-06	9.40826800288067	12.4445853771237
PHF5A	2.95271379143441	1.96418484053495e-06	9.66350160693918	12.3546853242892
CEP135	-1.44676108321255	2.06067602129236e-06	9.31204309009847	-12.292411806907
PRR13	-1.2725375912666	2.06067602129236e-06	9.25006083602536	-12.2872973265462
CTDP1	-1.86391893248669	2.07256661791866e-06	9.42169425594263	-12.2732956557417
TBCD	-1.56337354255515	2.0739179982481e-06	9.25950132708207	-12.2648191563495
SGPP2	4.54502466925093	2.47447737045087e-06	9.3664488150929	12.069612287292
ZC3H3	-1.12115398767087	2.74488242820789e-06	9.13367172121665	-11.9531506293633
RAC1	-1.50063854521216	2.79594598070161e-06	8.89225441899898	-11.9264505249042
POLR2J	-1.20717389706126	2.85673930229902e-06	8.99339624860592	-11.8966465162643
SMS	3.20800924195733	3.27712915009169e-06	9.00505433372837	11.7471144838988
C1orf123	1.3133584073044	3.45743248222777e-06	8.86700343243991	11.6848712321918
GRPEL1	-0.79984970887925	3.68271073559729e-06	8.57663012010945	-11.6131906864795
SLC25A33	-1.61879899208905	3.73126013005686e-06	8.87182706181625	-11.5928223102726
UBE2D3	0.810450667520212	3.73273242972405e-06	8.55081578695109	11.58546515324
RALGAPA1	-1.81519782862759	3.8161644466919e-06	8.68214883655684	-11.5560727389366
PDE4DIP	-2.13733463017974	3.81663919476187e-06	8.84994721520693	-11.5488696249337
ADCY3	2.44711245039309	3.81663919476187e-06	8.64302140348473	11.5423090278309
PSMD5	-0.778966829832428	4.23196174270479e-06	8.38669031750757	-11.4311235557676
NOA1	1.00698829271696	4.27270550580515e-06	8.42568010152861	11.4148342721094
CLNS1A	1.52297228189058	4.36543086622703e-06	8.35544585442662	11.3843666005914
VPS26C	1.24554618110742	4.36543086622703e-06	8.33554790997198	11.3792368059068
PTDSS2	-1.93685625607433	4.36543086622703e-06	8.65780087119514	-11.3736360444441
IFNAR1	1.24707447287012	4.41100880182303e-06	8.42056812626809	11.3527530403923
RANBP1	1.7083178909135	4.41100880182303e-06	8.33360954585245	11.350380047072
ARPC3	1.71913072661497	4.44377460191922e-06	8.28703502796425	11.3366199943278
VPS26B	2.32186781440186	4.45925328536526e-06	8.61649206813259	11.3268349828122
BRD9	1.2116674985476	4.68050144490295e-06	8.26855718170266	11.2722789820852
SPPL2B	1.31242147419295	4.9435853714689e-06	8.34068033740854	11.2117747946618
PNKP	-0.751567592512661	5.00072783243854e-06	8.15201731124802	-11.1942606763008
PSMA2	-1.1488302460588	5.04526170100753e-06	8.24327086069616	-11.1794034625713
AKAP11	1.52772268460265	5.05286333491368e-06	8.10850185330746	11.1718705377754
NDEL1	1.52912252784447	5.17136466059372e-06	8.25012756054956	11.1380786893099
PCMTD2	-2.2486664440288	5.17136466059372e-06	8.38499146543436	-11.1370343497919
LPCAT1	-4.58061848208738	5.80682524861204e-06	8.29362135535784	-11.0141803290544
PPARD	-1.21789542083994	5.80682524861204e-06	7.96659740393573	-11.0116065561034
AKIRIN1	1.01780974985982	6.055704624228e-06	7.87999800434286	10.9649240894147
NSUN6	1.06997332785538	6.38874268759674e-06	8.14565765322434	10.9072280009892
LAGE3	-1.80028160379245	6.41868402096571e-06	7.94745022002006	-10.8970221445194
RNF145	-1.37759604950519	6.90371914193179e-06	7.72458554733351	-10.8193101221306
PRKRA	-1.01195121996107	6.90371914193179e-06	7.79859513981571	-10.8155150704092
IFNGR2	-3.04057514516526	6.92912754471331e-06	8.0130421251181	-10.8064406049802
CYB5D2	1.48370739864461	7.51536772249416e-06	8.04550370179345	10.723131281275
C1orf131	-0.964525405694307	7.61310866396563e-06	7.71170552875862	-10.7053593377448
NOD2	1.52003220322687	7.93463980447289e-06	7.62748225469735	10.6605759991057
TCEA1	-1.2386401227459	8.03230558515105e-06	7.52893196154071	-10.6436031117936
B2M	-3.75292979184401	8.4136506638957e-06	7.51747638280693	-10.5943454755708
METTL17	0.87988428386877	9.32784875351987e-06	7.35550096034836	10.4862681980588
ARF4	1.87405310347956	9.32784875351987e-06	7.37357355368818	10.4828358423178
AGK	-2.18913465675813	9.32784875351987e-06	7.39390732560241	-10.4782643477072
PIH1D1	1.17229252752985	9.32784875351987e-06	7.36703701513796	10.4764334285233
ZFAT	2.74510015101003	9.69999939463185e-06	7.43081700376349	10.4347320174033
ZNF83	3.20516797418198	1.02608803941684e-05	7.71773232778322	10.377289241258
RPS2	1.43768898538637	1.03339383005112e-05	7.24377495661068	10.3656836897764
HNRNPC	-0.838811920757557	1.06545069359182e-05	7.20984749607645	-10.3323621446461
IK	-0.754120156397223	1.0872553888559e-05	7.15309669223702	-10.3086687433704
PGBD2	-2.20738729632967	1.09791483006787e-05	7.50557242564314	-10.2947453172001
DCAKD	1.37880671176782	1.1078376957497e-05	7.27058396887628	10.2815633698173
RPL10	-1.10208423110598	1.13311573833842e-05	7.12661270725341	-10.2554759116339
TWF1	-1.5487598037208	1.13311573833842e-05	7.41331919830424	-10.2511112226859
ARPC5L	2.25586985368244	1.1534452580924e-05	7.24840987604122	10.2299718422522
CD19	1.49139932562434	1.1890910954398e-05	7.02682008276643	10.1972848064275
TBRG1	-1.04994646759467	1.1940398646827e-05	7.01931305573044	-10.1887655257453
CEP44	1.24338106625526	1.20239576930395e-05	7.20223987113155	10.1732252323375
MCUR1	-1.09401001575777	1.20239576930395e-05	7.03873436309346	-10.1730356249186
QDPR	-1.15287289562631	1.20891697407098e-05	7.1441026622086	-10.1634557328724
TGDS	-0.82492244194784	1.25377896323888e-05	6.99984567201612	-10.1255855697715
MPPE1	-1.09575357997318	1.26686458644404e-05	7.10327881746446	-10.1115571178347
ECM1	-2.25115304544457	1.26924963519827e-05	7.42727583154681	-10.1053035724883
SLC17A9	1.53533293138909	1.2955494520216e-05	6.90346941536799	10.0821390551882
TRIM37	-1.0687787090973	1.31110029620521e-05	6.9109104179473	-10.0630328065316
SHISA5	1.22991221378574	1.31110029620521e-05	6.888120974003	10.0623618985852
COX7C	1.27262981876168	1.33984276061235e-05	6.84307107799831	10.0382767291742
ZNF266	2.10220711995593	1.36430939732269e-05	6.92188151829231	10.0175033009888
PRDX6	2.54473265562138	1.39174556796123e-05	6.95236335292198	9.99514825357873
ZFAND1	1.32520775163389	1.41392197124196e-05	6.89303851981735	9.9753583265775
PPAN	1.2724515874984	1.41392197124196e-05	6.82987733066837	9.97222855653212
MTERF4	1.2801123628278	1.41683030025446e-05	6.77843677165796	9.96608019647217
TRAPPC6A	2.77894642525953	1.44486459338959e-05	7.11003589284281	9.94418413618974
SUN1	1.33670663025289	1.45637383566205e-05	6.71600790118386	9.93281033491999
NPM1	2.8612745021214	1.49379301010755e-05	6.70633164210981	9.90583715939616
OCEL1	-1.74286739689805	1.51810354347354e-05	6.98882870774798	-9.88719192817325
ZNF664	1.22154647786252	1.5299867305375e-05	6.65361474133607	9.87605134375934
ENOSF1	1.84798066576943	1.55421843713115e-05	6.73254184994765	9.85787277348007
SIPA1L3	1.56685471579514	1.59730186947825e-05	6.61097892949718	9.82594208611241
PRDM15	1.62966353565708	1.59730186947825e-05	6.69186968486558	9.82528725865413
CBX3	1.24953504289666	1.60725198725442e-05	6.57592633763521	9.81568943711407
CEP19	-1.2988304727674	1.62417463005439e-05	6.9276110550395	-9.80232858390731
N6AMT1	1.47873979545666	1.6654866073755e-05	6.98522997999025	9.77601050891974
OCRL	-1.29191157183158	1.68824506431832e-05	6.60451564605607	-9.75998498293007
ZNF473	-1.12284659863425	1.80873227398487e-05	6.57589057585573	-9.69513529900513
RUSC1	-1.09992133147671	1.88364237921736e-05	6.50090532278679	-9.65551311476298
CENPT	1.54562415971563	1.91139984804691e-05	6.50060305190963	9.63876976705322
MELTF	-2.06857640765524	1.9185824133556e-05	6.37643581630569	-9.63159494630911
ICAM2	2.4398329897276	1.94589364650874e-05	6.88914339811474	9.61535064839879
TECR	-1.72127788070054	2.00584166264195e-05	6.47728872484684	-9.58337668812351
RAB43	-1.54347186918711	2.00584166264195e-05	6.8324093479666	-9.58116781806965
PCSK7	0.824789595500796	2.0655951290211e-05	6.25533722617781	9.55178254126887
ERMAP	2.38950219513361	2.14545832954885e-05	6.7436506639678	9.51503411258576
EIF3F	-1.32093721559873	2.19708090900987e-05	6.18836008616126	-9.49067093675916
RSAD1	-1.15074278086625	2.35717214464056e-05	6.14378456072519	-9.42446022641669
RPL14	-1.29238213143836	2.35717214464056e-05	6.13664367050946	-9.42249832534227
HNRNPA1	1.00850293182669	2.38518837076127e-05	6.0819034280719	9.40732274213588
BMI1	3.45033013557971	2.38518837076127e-05	6.52296309872155	9.40500114555374
DGKZ	-1.33159447096908	2.39012270382203e-05	6.09158634770949	-9.39958742895805
DHPS	1.09181961059654	2.46235772198455e-05	6.16017173229308	9.37040144068683
RHOQ	1.90878938052522	2.52662501397188e-05	6.10709706443003	9.34473201087332
KIAA1586	1.16699720886372	2.52925096487467e-05	6.27289045031971	9.34026983410169
RAMAC	-2.56272293413502	2.56195863645314e-05	6.55690001458523	-9.32572705401988
AMMECR1L	-0.644764279097688	2.56460088463886e-05	5.98698506117825	-9.3213082180092
CLN3	2.7745415506826	2.68294719980907e-05	6.47465880861538	9.27931890880694
ABHD14B	2.03913481332916	2.72333898501171e-05	5.98705701354223	9.26311241560282
TAMM41	-1.58393735338777	2.78747628113229e-05	6.39447444553439	-9.23986711920926
C7orf50	1.82957460682665	2.79417579503914e-05	5.91479669166018	9.2343749988435
RPF1	-0.85122622338574	2.85133500222293e-05	5.87697963786536	-9.21377650931894
BZW1	-1.14496328556763	3.11938218044329e-05	5.7400968374458	-9.1328623665322
RAB15	-2.19277693774783	3.11938218044329e-05	6.03072326485024	-9.13115807094196
PUS7L	1.2305473268202	3.12570782008896e-05	5.85807217446878	9.12608528731098
TMEM25	-1.92516338331333	3.19934413473086e-05	6.06267658986197	-9.10317951770659
TRAPPC12	-1.50244209208482	3.25768324474658e-05	5.78854746921398	-9.08469800431231
PSMA5	0.949202326969623	3.31686423858784e-05	5.65524348152572	9.066314138952
SNX4	1.26340627991562	3.38234230071601e-05	5.63837077014475	9.04668138287473
SAMD10	2.86119576724088	3.39517625476322e-05	5.85692024421975	9.04023997034219
BCAS4	2.15216021443578	3.44008558314813e-05	5.68685165500282	9.02601584325372
VEGFB	1.2535313068368	3.5556278312602e-05	5.63180107276894	8.99526967570575
STK17A	2.01034096549678	3.55673115334554e-05	5.63390728655374	8.98679851610446
FRA10AC1	1.14975043816598	3.55673115334554e-05	5.69586318133211	8.98613485219531
SORD	-2.42957074288863	3.55673115334554e-05	5.75143793500083	-8.98456398538152
EIF4A3	-2.06963385132232	3.55673115334554e-05	5.557630847479	-8.9821786796135
NLK	2.01943922396417	3.60344925764705e-05	5.84525322460459	8.96713237376566
NUPL2	0.966819293806113	3.60344925764705e-05	5.59144294388224	8.96501414743931
GNA11	-1.56258283730436	3.65682705016804e-05	5.71909967747602	-8.94968289555375
RASSF3	0.85943828809947	3.69259654262726e-05	5.53414860759788	8.93849512916595
DOCK10	-1.63175876394583	3.76449089177746e-05	5.48054768468077	-8.9194388454436
KLHL5	2.6967658336958	3.80892645571786e-05	5.92879500538871	8.90665184149803
SGPP1	1.99198180421538	3.89494281269651e-05	5.6362056954343	8.88228612415969
MBLAC1	-1.8322025733157	3.89494281269651e-05	6.01389501541408	-8.87906038472781
DPM1	0.866083829990221	3.89494281269651e-05	5.49899533373559	8.87719514459367
SLC25A23	1.71899523498264	3.89494281269651e-05	5.43721910735161	8.87286047938597
FCGBP	-3.46702014349399	3.89494281269651e-05	5.982899759409	-8.871367528762
AGRN	2.66098513430481	3.89494281269651e-05	5.49106484409919	8.86994175422564
MARCH8	-2.02542774310467	4.01124923167989e-05	5.76949234579496	-8.84275953689906
FKBP9	-3.07828863231413	4.0387332599526e-05	5.86985756501538	-8.83130362398576
PDHA1	0.875076214699728	4.0387332599526e-05	5.35443107775118	8.83119146646257
ABCC4	1.67582487974542	4.11977651073562e-05	5.37117583336114	8.81195076045353
ZNF397	1.23141278835822	4.16611137365629e-05	5.41256192593472	8.79985129440805
ELF4	-1.03355430484728	4.20391780766934e-05	5.30051709632157	-8.7895316505699
IFI44L	5.34075351441947	4.23859663426836e-05	5.50076552238599	8.77989972734928
IKBKG	1.69312991882755	4.31673569777821e-05	5.88760041919887	8.76208918415218
GSTZ1	1.85916241786418	4.37257006484981e-05	5.60133855397748	8.74872482350993
PHYKPL	1.05946915462606	4.3984462917645e-05	5.28471735029236	8.73823050352846
ENDOG	-0.806153614971085	4.3984462917645e-05	5.42628229804784	-8.73817076664154
RFWD3	-1.25283972031452	4.63957762443753e-05	5.17572842628673	-8.6919833120476
MYO1C	-0.906756580302369	4.71825456723203e-05	5.17328207694298	-8.67282585936217
SRP9	-0.998194559307913	4.71825456723203e-05	5.14745653553392	-8.67179186694332
ORMDL1	0.791345674372183	4.71825456723203e-05	5.1440457237979	8.66989295278386
ATP6V1F	1.42973403484248	4.87153398907044e-05	5.19558325426621	8.64126731554853
ANKRD13D	-0.889730168402432	4.91007145784668e-05	5.10554913509729	-8.63212647926214
TIMM8A	-1.3345755360373	4.96776928430284e-05	5.47288144220617	-8.6174703021602
TMA7	-1.25685661261183	4.96776928430284e-05	5.33545776152365	-8.61717690769036
CBR1	-1.57675279453346	4.97079105900494e-05	5.13331429080578	-8.61393505055943
ASAP1	-1.30098896337237	4.98591321607376e-05	5.08312421593172	-8.6087485751514
ACADSB	-1.43113652001632	5.24472822077448e-05	5.08662183743327	-8.56537981281035
PILRB	-1.03480181509827	5.32485644375152e-05	4.98734715644318	-8.55052248908209
MSTO1	-0.995128048486171	5.33747779681304e-05	5.2083265130027	-8.54592795649997
ZBTB1	1.03028505333169	5.33943386339485e-05	4.97924280197067	8.54294515345184
ZBED6CL	-1.08858797263203	5.38266640044293e-05	5.0777406790892	-8.53381661542485
SVIP	1.74344877385489	5.42774368155646e-05	5.09179961038826	8.52326388176675
TMEM267	2.62439893309283	5.42774368155646e-05	5.50780388795642	8.52182625413849
PICK1	-0.970051447822814	5.58247595638545e-05	5.06943950516899	-8.49499031097389
MED18	0.995953478995659	5.58247595638545e-05	5.22290053137885	8.49412246804554
USP20	-1.23373986457585	5.62316761398769e-05	4.91201863703399	-8.48470618103409
ABHD8	-1.0334464126118	5.62316761398769e-05	5.11508484839455	-8.4830998862897
FUNDC2	1.25168320954362	5.6496832031857e-05	4.99821626642177	8.47675177427389
PRKCB	1.87653843654957	5.99659441547813e-05	4.83422661464544	8.42555778701224
DENND4C	1.44038137983401	5.99659441547813e-05	4.83258006998921	8.42428125277264
PITRM1	-0.862825680936551	6.099816708752e-05	4.79661166814685	-8.408209496083
CLPB	-0.717564489938467	6.36273219780739e-05	4.78691614171748	-8.37233750171942
NPRL3	0.79366179291792	6.43720309564436e-05	4.82085047580295	8.35848412906985
ST3GAL2	-0.777033644721358	6.43720309564436e-05	4.73475116862097	-8.35810240016403
HAGH	2.58255564011462	6.57160321403787e-05	5.27777029944156	8.33932705573584
PACS1	1.07523976325053	6.63690858466342e-05	4.69291583046631	8.32905034772359
ELOB	0.724256057566206	6.71969493251046e-05	4.68431442535157	8.31682276872406
DELE1	0.687979294978167	6.74456606108136e-05	4.67190784118175	8.31143852198955
CISD2	1.36360156717254	6.79073094147518e-05	5.01662003164753	8.30249743193955
PPM1M	1.30229041659596	6.79073094147518e-05	4.71756364780821	8.30114559240615
IRF8	3.46707792209491	6.80750880105324e-05	4.69977247673428	8.29274497961027
MS4A1	6.28997701309598	6.80750880105324e-05	5.14684860650867	8.29217288750754
PASK	1.28963550689032	6.80750880105324e-05	4.65024389643432	8.29185860528013
PABPC1L	1.07421091970184	6.85142368086803e-05	4.82565055674557	8.28378408147626
SGPL1	-1.10704189782483	6.85142368086803e-05	4.96951923692907	-8.28196577803655
MTX1	-0.773025079138405	6.91776161364935e-05	4.78794575792713	-8.27201457778794
CLPX	0.580040724853325	6.95385243211169e-05	4.60721650914709	8.26554099029479
ZNF224	0.953385671250817	7.04842937615141e-05	4.67473572454414	8.25174511146113
ZNF26	1.09006169305477	7.04842937615141e-05	4.88015693910183	8.2502068748872
ZNF71	2.63177425562789	7.07118965682817e-05	5.21071949600818	8.24531106347984
NOL6	-0.930876131881821	7.11117948318307e-05	4.56818950661772	-8.23854207935344
FBXW8	-1.61082610951516	7.17920125900312e-05	4.73851665029705	-8.22876231264565
WASHC4	0.790569529105788	7.18436305833992e-05	4.54987870098735	8.22584714381913
ABCA5	1.68648438802652	7.20218824988576e-05	4.57846239037298	8.22103788046738
RNF115	-0.733126255781403	7.20218824988576e-05	4.54026068741939	-8.21923071400086
WRNIP1	-0.606255320254999	7.33333167205239e-05	4.5375095408698	-8.20287086214662
PRKACB	-2.34793867018314	7.36923267083728e-05	4.64082174549185	-8.1967560059897
UGCG	2.49255109239911	7.86567861752368e-05	4.63707952322736	8.14360793403199
UBL3	1.57337040495075	7.86567861752368e-05	4.69149049130197	8.14164517634322
VPS51	0.753678253395075	7.88991504280396e-05	4.4273378076865	8.13697915495761
DESI2	-0.960339032511482	7.89423224746542e-05	4.4987705544037	-8.13300306494466
RWDD2B	0.879760989789826	7.89423224746542e-05	4.70833714580419	8.13200060668439
USP48	0.922311065989905	7.91046180265386e-05	4.42338514064466	8.12814804911888
CMTM6	2.12786513093955	7.95154633279865e-05	4.44297978670052	8.12189137086327
RXRA	3.83568205911592	8.03578408260866e-05	4.91844182255233	8.11151457419808
MIGA1	1.23507845968952	8.11191401785333e-05	4.70109938617856	8.10200761469321
SPRED1	-3.9809117093305	8.24392703229433e-05	4.92589696306902	-8.08554561355754
H2AFJ	-1.34310018237441	8.24392703229433e-05	4.50573704098416	-8.08512472588675
TRIM35	-0.876690333307376	8.25305029521985e-05	4.41724067885238	-8.08205551747137
SAMD4B	-1.24262214896913	8.27571499837538e-05	4.35181369636585	-8.07728737786547
RNF168	2.01959394522771	8.27571499837538e-05	4.62255870806159	8.0755312088473
ARL4A	-2.00008286002253	8.28943526307089e-05	5.01058861806042	-8.06954239456669
ISCU	2.33011558963933	8.28943526307089e-05	4.37180492794062	8.06809077239722
CISD1	2.01113474319152	8.28943526307089e-05	4.87250929384741	8.06768525925348
BTG3	-0.931209372263075	8.31890541103544e-05	4.40332289348771	-8.06278361399364
CYB5D1	-1.45250157109025	8.42405914529118e-05	4.61161300516096	-8.05097899828754
ITGB1	-1.12400236464562	8.5058021390633e-05	4.30077241418568	-8.04141720506136
MACO1	-1.09756791375065	8.53640071002246e-05	4.36026408714323	-8.03651293369214
FARP2	0.577483328162674	8.55211560939061e-05	4.29261561958692	8.03295751716112
ST3GAL5	-3.49776076275891	8.56301724076995e-05	4.60736292717854	-8.02799269825499
PKD1	0.902127351221356	8.56301724076995e-05	4.38241983365729	8.02759246775785
SLC41A3	2.20892673304294	8.56301724076995e-05	4.68244985317786	8.02557952826153
RPS23	1.34965354593378	8.58200650986596e-05	4.29854167274107	8.02176387260178
IFT81	1.40471327681214	8.93056870408077e-05	4.67841500905996	7.98925145538258
LIN37	-0.919613442610391	8.93739347365177e-05	4.52748964293066	-7.98656584818196
ITGB3BP	1.29844379041721	9.0675156082231e-05	4.47557304760885	7.97345744450698
TMEM206	1.42690614953682	9.28276921009027e-05	4.53319519515929	7.95352130284537
SHLD2	-0.897452254407612	9.29261382122733e-05	4.38729736624921	-7.95063634308844
DOK3	1.29849659362495	9.36423388713399e-05	4.1656748214153	7.94273128766881
DNAJB6	-1.31217652823365	9.37799933652209e-05	4.17203190619549	-7.93954989170144
MLLT1	-0.580553154723614	9.42741836094841e-05	4.14514999911338	-7.93350122576015
YBX1	3.43684968550083	9.48457862868021e-05	4.33076699187561	7.9268629754115
IPO7	-0.867363741316614	9.51473340261007e-05	4.13817441401611	-7.92240991707762
UBR5	0.946693659394585	9.72094601296408e-05	4.13791654778601	7.90413089764875
NFRKB	-0.754111814196597	9.73527195486931e-05	4.11302335099991	-7.90098511795078
DHRS3	-4.06572294944747	0.000101183000659915	4.56427054266445	-7.86980495072636
IRF2BPL	1.98444470266714	0.000101940129459786	4.30240050025259	7.86216784931901
EXOC1	-0.705981813152124	0.000102748273916496	4.04977129529973	-7.85420860021071
HAUS6	-0.858605483375292	0.000103077886604328	4.19046847211175	-7.84979486874609
C8orf37	-1.59146733857922	0.000105394521699748	4.52834237793871	-7.8310747863662
THAP4	0.832524217552121	0.000105795628060213	4.06560210041725	7.82623284484583
MYCBPAP	-3.50021684302958	0.000105989107901574	4.69144527560197	-7.82287943060437
ZNF141	1.27655692014743	0.000107769932844018	4.12845533725932	7.80839368838881
ALDH5A1	2.40075134352245	0.000109115566841268	4.2456380847296	7.79712002760715
IDH3A	1.02522551137967	0.000109544334577792	4.0100794038252	7.7915216709651
FUK	-0.718594354331112	0.000109544334577792	3.97583202093599	-7.78850754647489
STX2	-1.14943053270993	0.000109544334577792	4.12454232999836	-7.78831860881556
CSRP1	-1.67004348072805	0.000113174193574007	3.91621539326564	-7.76198578071108
TERF2IP	0.714319048875925	0.000114854772513398	3.88738017954188	7.7490429939945
GORASP1	-0.673991046206042	0.000117192504211987	3.87500886886879	-7.73208733946241
C11orf71	2.02153710608192	0.000117933091591092	4.5543592007743	7.72547497662123
USP40	-0.939944703242198	0.000118075967084012	3.87843364236663	-7.72119482075943
FADS1	-1.07196158803256	0.000118075967084012	3.88679172185585	-7.71988355836828
CHMP2B	1.09594550615177	0.000118075967084012	3.97139535817862	7.71885179633769
TRIM11	-0.742907087896312	0.000120358975844499	3.84577555960227	-7.70090314966975
RNGTT	-0.999512175989896	0.000120358975844499	3.8222332464786	-7.70081926859414
MOSPD3	-1.11206462491065	0.000120977408703924	4.2688569975045	-7.69468169455256
SPG21	0.864291664904625	0.000120977408703924	3.81100563371084	7.69324844036327
KIAA1143	-0.773981264495743	0.00012102802311382	3.99906158351611	-7.69106444888573
ZCRB1	0.889849213407352	0.000121077357551873	3.82044371932409	7.68889357143784
WBP1L	-0.691304094583792	0.000121579453733343	3.81396465372936	-7.68395838444765
EXOSC9	0.824813281607687	0.000121645376840334	3.81231320774918	7.68169838907254
EBPL	1.68328314202189	0.000123149599576151	4.28762673311379	7.67073090648656
EXOG	-0.927851279539313	0.000123772636208756	3.86769209415896	-7.66514465059887
CACNB3	-3.34369654574674	0.000124211701317018	4.32258401100408	-7.66068069502968
LGALS9	1.58837065118619	0.000124902734019066	3.94971984210014	7.65473729447004
RPS10	-2.11287351889375	0.000127929838305834	4.4404522948199	-7.6351963672859
POLK	0.908255057349642	0.000128326386162048	3.74770988542365	7.6296976262411
SARNP	-1.41617265814227	0.000128326386162048	4.37860305063442	-7.62927023571739
TMA16	0.750954475843051	0.000130394581147438	3.79015322981592	7.61565657774609
GSN	-3.87368036696407	0.000133006101261931	3.87798226375504	-7.59727402882636
OAZ2	-0.771003082448942	0.000133006101261931	3.68621245857336	-7.59688693844479
HS2ST1	1.72005000716759	0.000133006101261931	3.77520290293983	7.59564052379664
ZNF567	1.47543305352514	0.000133724740756649	4.18975362207512	7.58988417090237
ZNF195	1.00755978857389	0.000135953751160879	3.7520815678294	7.57594072146675
MYL5	2.64390255020807	0.000136308941094042	4.23914253937457	7.57205116255834
CGN	-3.6173883800878	0.000136308941094042	4.02795275160369	-7.57047259209454
DGCR2	-0.809507548558577	0.000138603503300958	3.61550235225357	-7.5562554885381
SYNJ2BP	1.16554959352601	0.000138603503300958	3.8910493144339	7.55468520117007
CAPN10	-0.810996460793535	0.000138912849161698	3.65424711855929	-7.55129244670719
CERS6	-1.01735760900761	0.000139339744430452	3.60395543201404	-7.54728968196485
SLC25A15	-1.49683677168986	0.000141616125926884	3.78293621350502	-7.53366761075315
WDR55	0.582506577937384	0.000142797843451948	3.60384503847516	7.52584275688928
ACAD8	0.972438685850065	0.000144026620349608	3.66611588773132	7.51783857021704
C19orf66	0.99705684636176	0.000145638567626255	3.55056935687781	7.50797225851472
PRKAR1B	2.15805859192946	0.000145780612479042	4.03046071765697	7.50461039130962
IL4R	-1.46806526990236	0.000145780612479042	3.54520524365171	-7.50381403263384
NDUFA5	0.816568424742318	0.000146054881868391	3.60369531111411	7.50072491552363
TMEM141	-0.873542305069508	0.000150571772376244	3.67316901729709	-7.47679765065254
CXCR4	-3.1481044755246	0.000150923391553671	3.59379364204495	-7.4733940708929
FLAD1	-0.766228083591933	0.000151629035889449	3.49585878767746	-7.46829732977308
PCNX4	0.677078763147295	0.00015660760055398	3.45615871988254	7.44310776114178
C1orf35	-0.842622478864911	0.000157846053952043	3.54683913444191	-7.43570030614789
GPS1	-0.688525040067169	0.000160590081362536	3.41581049746537	-7.42132316278027
CDC5L	-0.524341777421008	0.000160590081362536	3.42541746754814	-7.41960070651037
MPHOSPH8	0.593466886513574	0.000160590081362536	3.41056662229428	7.41816579323185
SGCE	1.92278983203334	0.000165199159241616	3.77857502611647	7.3960083223657
FAM217B	1.0678519789445	0.000166360464776483	3.6844416655065	7.38928151322646
RBM47	1.71751749714615	0.000168561979665132	3.67489061483941	7.37812587520445
ENDOD1	2.06823972223623	0.000169142309124049	3.53999110493596	7.37350852323924
BOLA1	-0.969552620537141	0.000169142309124049	3.58472758245754	-7.3713902541206
MAP3K15	-1.50855926002213	0.000169142309124049	3.72269716270455	-7.36950693290252
CEP290	0.903212291560116	0.000169142309124049	3.42068519937296	7.36906608442154
RBAK	0.832599729231574	0.000169885984484454	3.5113215470965	7.36426639129336
C10orf143	-1.99313673883947	0.000174773464567353	3.98766789942377	-7.34219755733673
BAK1	-1.37053735959006	0.000175534341782886	3.32539706734631	-7.33678987189615
SESN2	3.32882439264014	0.000175534341782886	3.86077176056297	7.33444625918887
ARV1	0.812974413473875	0.000175534341782886	3.611894608523	7.33421382812385
LMBR1	0.803503523011444	0.000178606618190549	3.33103452817443	7.31981460760974
MED28	0.813120999703906	0.000178606618190549	3.30629970200303	7.31771200301875
E4F1	-0.55110073404013	0.000178606618190549	3.29628412103263	-7.31674833730814
ARL3	-1.10852481716291	0.000178606618190549	3.32708529474928	-7.31393277958489
WDR59	0.826625480222884	0.000178606618190549	3.26915775317427	7.31275653952638
LSS	-1.53667789585094	0.000178606618190549	3.33680929674422	-7.31213872615458
AGO4	1.46303299830636	0.000181034115798615	3.53603342529229	7.30086460769467
CACTIN	-0.944779276503697	0.00018655967372666	3.2295568708116	-7.27774111508178
REV1	-1.16154153125034	0.000186562126694942	3.20991355988213	-7.27615688716667
LMF1	-1.47300675053053	0.000186961510095775	3.70282548983068	-7.27305556443261
SAP130	-0.731762455753884	0.000188095679348994	3.22649748782635	-7.26716238319026
MRFAP1	-0.697983928104952	0.000188662955828066	3.19317717716412	-7.26344638600163
TRIM3	-1.29477255939729	0.000190059938686451	3.51137301857455	-7.25526183931192
LONP2	0.660472112364673	0.000190059938686451	3.17178513727995	7.25506056374169
STK11IP	-0.89454051883645	0.000191228858754197	3.20219467123074	-7.249130897625
SREK1IP1	0.815506804386779	0.000193133102281654	3.26799295116797	7.24022602815878
LYPLAL1	0.914984416438783	0.000193133102281654	3.38699614317735	7.23897024036826
RPS7	0.84617203784398	0.000193576944915617	3.15344591371236	7.235320517636
PSENEN	-0.846393280951382	0.000193576944915617	3.3843157036236	-7.23154148696456
AIG1	2.83082865731407	0.000193576944915617	3.66454370780129	7.23091427704038
ZNF283	1.92059334974068	0.000193576944915617	3.89237141512546	7.23086514302057
TMCO6	-1.11986648364337	0.000193576944915617	3.27414500188417	-7.22967476248451
EIF2S3	1.28920682878202	0.000196070774366484	3.13324734470417	7.2184197643306
C4orf46	1.17470384075181	0.000196070774366484	3.34982414802509	7.21751873539621
AES	0.604119640972533	0.000197450787679493	3.13660493597683	7.21101407795923
VPS8	-0.809429781530611	0.000198584059323207	3.15646006034875	-7.20543421625957
RORA	-2.46592303332849	0.000200740400468078	3.34451489645097	-7.19564651521224
PIM1	-2.36033166745602	0.000200740400468078	3.11677786402959	-7.19403095148321
MORF4L1	-0.781675435637475	0.000200740400468078	3.09447842082531	-7.1932542572048
GAPDHS	2.11318047618871	0.000200771277516456	3.72279096060628	7.19048116841732
EFHC1	3.37296288629166	0.000200771277516456	3.79230345066132	7.18833633143071
RCSD1	-0.956023806036974	0.000200771277516456	3.1007346019575	-7.18804338282789
ARIH2	-0.722045527495249	0.000200771277516456	3.07527741167174	-7.18718938919146
TMEM185A	-1.144687635356	0.000201369564828799	3.54222068129733	-7.18358771697617
RPS10-NUDT3	1.39494877671791	0.000201369564828799	3.07992612886239	7.18211950568832
FUOM	3.08635193575426	0.000202407051906618	3.77232632513994	7.17571156149693
JMJD7-PLA2G4B	2.48516907834444	0.000202407051906618	3.78468129399593	7.17423276489108
FDFT1	0.964340992779585	0.000202407051906618	3.06986262931959	7.17406279558834
SUDS3	-0.539542951658392	0.000203871695043577	3.04275401545148	-7.16748780562417
NUP133	-0.692649354163389	0.000205535897396793	3.03203643487086	-7.16026821212845
FAM210A	1.07377627461242	0.000206885988503845	3.15343928975836	7.154176642108
PBLD	-1.53700523139717	0.000211596785857072	3.43330852967283	-7.13656688381043
C8orf59	1.08000915010133	0.000211596785857072	3.21257144650728	7.13535296863404
TRMT11	0.899773763780161	0.000213793974356766	3.08492550924558	7.12661210014233
MED19	-0.845200604506355	0.000216139016666149	3.26277376281292	-7.1174727244248
TMSB10	-0.897636440273288	0.000217110950277868	3.0089760839259	-7.11287238709991
CAMKK2	1.10095727743579	0.000219545728703131	2.95204014744992	7.10357885015779
ARL2	0.82483663521877	0.000220122309593249	3.06220892278576	7.10030309484
RDH11	0.78387907677098	0.000220344735084036	2.94731426621872	7.09816714903684
DHX36	-0.688516082722612	0.000220731229324105	2.95972170099301	-7.09492911881777
SLC12A6	1.29472375042961	0.000220731229324105	2.94576638655438	7.09409337002298
NOTCH1	-1.04022514161163	0.000220742983787611	2.93327685253026	-7.09176267029486
IQCB1	0.858293691939743	0.000220742983787611	2.94928007418486	7.08970919064877
TSPAN17	-0.988588132823203	0.000220742983787611	3.00637593512783	-7.08914259753225
CRAT	-2.7951680957529	0.000220742983787611	3.26507470058206	-7.08841324247896
SURF2	-1.3320216346575	0.000221471575210577	3.26643742019092	-7.08469165289286
ABHD2	-0.916466741009501	0.000222361184965723	3.06345015950833	-7.07935670556225
HKR1	1.43785034268752	0.000222361184965723	3.22457244400958	7.07907567898227
FAM160B1	1.19698709368167	0.000222568313169437	2.94871888451392	7.07702744925285
LRRC8A	-0.602736715145653	0.000224586314175282	3.02053002174307	-7.06929396757875
SLC25A17	1.01137808053334	0.000226155702040721	2.95544112731774	7.06301660039895
TCAF1	-2.48512561327019	0.000227259558580565	3.21914330432447	-7.05821539858559
HIKESHI	-0.56902599834498	0.000228007828583195	2.93313104505849	-7.05452879523701
RPL7L1	0.9494072803696	0.000229196202058866	2.88001755331133	7.04950570436238
EPM2AIP1	0.887805268065573	0.000232621106397791	2.84954321975048	7.03773649942647
MTA3	0.738418331710444	0.000233103496227166	2.89273871431392	7.03491608370167
MACF1	-0.815622609960869	0.00023401191368687	2.87899187143696	-7.030826261803
COX11	0.774598502130667	0.000238501672686202	2.92391682756388	7.01616766549142
ZNF761	1.33374263019217	0.000238988372258838	3.30385683890667	7.01338375010332
APOL3	3.98776207369946	0.000239202594740621	3.4639309211522	7.0114016772
COA1	-0.84705806828328	0.000255205905582193	2.74006924810169	-6.96488707772068
WDR34	0.755575014494377	0.000261211476054297	2.75568098693709	6.94607332252092
SEC16A	-0.470764282026057	0.000261211476054297	2.7232598906253	-6.94602838440028
FANCF	1.16147139038121	0.000262393932906387	3.02989659463138	6.94155388759343
RMDN1	1.24519395678239	0.000264891500925382	2.80365650717008	6.93364323923091
YARS2	-0.785731167454298	0.000265391813072932	2.79585935393273	-6.93100323359598
RARS2	-0.795774898491216	0.000266917849012011	2.70978836317244	-6.92569839553602
PPIA	-1.09048604373163	0.000271863325722805	2.67739039668771	-6.91165089293728
RBM48	0.882808490392299	0.000272317920019118	3.03708164776457	6.90917343040374
NDUFS8	-0.556470136706452	0.000272651207119368	2.65585675938232	-6.90700892043874
CDKL1	1.6187504757384	0.000275919667912561	3.31930516198713	6.89744792886449
CCDC57	0.882296667830421	0.000276177699214778	2.92143743069708	6.8954901620301
KCTD9	2.51273104704503	0.000277620002333358	3.39542090128054	6.89058013458314
MAPK9	0.613431307952297	0.000279512106622999	2.67634197949635	6.88315574627581
RPGR	1.74456567890571	0.000279512106622999	3.20917004053053	6.8826399981269
FLVCR1	0.895074782059075	0.000279512106622999	2.67322921112442	6.88197847715923
BCAP31	0.670288310237848	0.000279926384401102	2.62102306339288	6.87965842275131
HSCB	0.997577791175329	0.00028019227773492	3.0960459608067	6.87655354391707
MRPL40	-0.667898966810204	0.00028019227773492	2.64030522381601	-6.87505182589143
RBM8A	-0.721237365126403	0.00028019227773492	2.60472252475554	-6.8745228118786
JMJD1C	0.77596244784811	0.00028019227773492	2.59958169624128	6.87384064689723
LOXL3	2.48555698520741	0.000281709238008041	2.92911830047339	6.86800219148979
MNDA	5.27924368862851	0.000281709238008041	3.30669214729256	6.86754935642214
DEGS1	-0.695608096745006	0.000288832321474052	2.56962910863764	-6.84905926520566
SLX4IP	-0.961882740036045	0.000289712070089873	2.81711927839557	-6.8456909466632
ABHD11	-1.08394784450748	0.000290357990943138	3.03944977462316	-6.84252232755726
EIF2S2	-0.96872078853639	0.000290357990943138	2.55500545004999	-6.84161767794201
DERA	-0.910686025032278	0.000290744366067695	2.5861608169163	-6.83943628122022
CANT1	-0.683592995212411	0.000292040978883229	2.55013021247604	-6.83511136211898
MRPS30	0.500220882934041	0.000293116644459266	2.56778294892149	6.83132211340785
SPRYD4	1.12528593899754	0.000305600764256663	2.74744534511718	6.80142407769486
CLCN6	0.709448911172977	0.000305632078580646	2.53534944485609	6.80010133355409
TTC14	0.518816132884244	0.000307294453668399	2.48283976665086	6.7951328514507
EIF1AX	-1.5816392529762	0.000308189792035977	2.491050603321	-6.79138811738191
LIMK2	-0.824701236864992	0.000308189792035977	2.48133144224507	-6.79064739705072
DHX37	-0.766359527094434	0.00031016302066077	2.4633988174344	-6.78503403370197
PPP1CA	-0.628098405715426	0.000310607067312621	2.48216305135998	-6.78281522581863
NUDT15	2.00709692264859	0.00031338109363112	3.08399250352276	6.77519433109078
NDUFB7	-0.595379586957979	0.00031338109363112	2.47727622754086	-6.77425972635773
LNPEP	-0.944092046528714	0.000315201576638892	2.44036479114114	-6.76875798062724
ZRANB2	0.76675155174616	0.000315201576638892	2.45212942658788	6.7678382710785
STXBP5	-0.979212549314362	0.00031552793365575	2.5977186270203	-6.76590453908696
VAMP1	1.29692767241744	0.000315894193075601	2.4500132390849	6.7638877333567
ANKIB1	0.636802557872679	0.000316668238134816	2.42474464678796	6.76099391406607
DTD2	0.862600638172342	0.000316867774171489	2.89877665020037	6.7593445787233
FAM3C	-2.24273692913595	0.000319244123247795	2.50351735860011	-6.75302531103877
ATG16L2	1.08484560918664	0.000320285464113522	2.42123608280782	6.74862126460127
DNAJC27	1.40344990932463	0.000320285464113522	3.00093506689468	6.74807813831134
ATP5PB	0.54911924319273	0.000320285464113522	2.4097008523116	6.74716821924416
KLHDC2	-0.749991378684522	0.000320771452039386	2.47152205823814	-6.74492697548917
GRB2	0.648239366274826	0.000322763584722284	2.42381096342658	6.73949969444116
IDI1	1.22185012227319	0.000323108874678013	2.39560537526644	6.73756901802553
APAF1	-0.688827529444042	0.000327227277422495	2.38498981553391	-6.72773812648469
IL21R	-0.858978450008591	0.000328191824205711	2.40063076620091	-6.72453732300157
MRFAP1L1	0.745817005173141	0.000335097231306118	2.3758998064859	6.70917337539842
DUT	1.61827988890197	0.000336980591049687	2.39002912691183	6.70299504914831
UXS1	-2.08878135291844	0.000336980591049687	2.38292758874815	-6.70298550308391
ACTR1A	-0.60711012543133	0.000338425356338473	2.33592468587027	-6.69841605304306
PYGO2	-0.47104588930039	0.000338425356338473	2.32556363047178	-6.69771045341045
CIAO2A	0.616937620581082	0.000342907309120111	2.32602745932001	6.68759606924603
ZNF317	0.433092027118822	0.00034451060342619	2.3301560209021	6.68316185769013
ASB16	1.64884235559	0.00034451060342619	3.0679954862549	6.68207842453542
PPM1K	0.952395308720903	0.000348227670820806	2.29459427536764	6.67362821290423
LUZP1	-1.1746978598008	0.00034998144705769	2.43844800702225	-6.66881825221829
CARD16	-1.52204083989331	0.00034998144705769	2.93044692777154	-6.66788644035294
ZNF563	1.4640091095591	0.000350275854755638	2.95297736014455	6.665004259518
HSDL2	0.810254761704742	0.000350275854755638	2.32835702433546	6.66390276814933
SLC35E2B	1.00256926878532	0.000350275854755638	2.81119999972848	6.66315070035826
GAA	-1.57969322848272	0.000350275854755638	2.34404485142351	-6.66266909694457
PDCD2	0.584615438621942	0.000350606668518073	2.27950088087455	6.66087322899264
NCF4	-3.57587734753052	0.000351543992077356	2.85788484216821	-6.65791122109324
BRF1	-0.776020890546836	0.000352365389068873	2.33534764000786	-6.65517940125808
ANGEL2	0.619085759320444	0.000352673790115732	2.33395512962956	6.6531541456903
MBTPS1	-0.618939336320201	0.000352673790115732	2.25693140768995	-6.65228959188272
SLC46A3	1.66783697847977	0.000353547347485308	2.80441295798312	6.64947025142193
ZNF529	2.05136362484673	0.00035435036754102	2.63601941120229	6.6467922986052
POMT2	-0.943537058568559	0.000359879855587752	2.51443889288447	-6.63518544179167
TBC1D32	2.13272396518969	0.000364396578206034	2.94437155960286	6.6256252094341
NID1	-2.60419914231884	0.000370586515141861	2.26170508588833	-6.61288847625403
CBR4	1.07556880901531	0.000370586515141861	2.33297281329686	6.61199511641448
EBAG9	0.810894573558012	0.000378111445980887	2.38543355904802	6.5971518388725
DCTN2	-0.482766318348777	0.000378111445980887	2.18108079203393	-6.59619589741401
AC114490.3	2.0769305195915	0.000378126060280939	2.95108187193453	6.5950451263335
INTS6L	1.0634839885889	0.000379941704206828	2.2008948962792	6.59049926614741
COG4	-0.612599843308193	0.000379941704206828	2.16073540006543	-6.58957828085638
RRAS	-2.01628180098273	0.000385423387012432	2.66183237273505	-6.57882739027233
NAA40	-0.654236677949865	0.000387946777904503	2.14341311079097	-6.57287256665799
C2orf68	0.824590047008032	0.000387946777904503	2.22450143947327	6.57034759866915
TMEM170B	2.4016059260366	0.000387946777904503	2.6480473064371	6.57033260156894
ZNF544	1.63339568729788	0.000387946777904503	2.43875130249746	6.56999334962087
ZNF44	1.37000720109473	0.000389420781118416	2.88970931253937	6.56633964378759
TNFRSF13B	1.96313485943286	0.000390676179558215	2.14113671211247	6.56307403612767
PCYT2	-0.941694206237925	0.000391399840966268	2.13708926011102	-6.5607291345871
ERICH1	0.754254745575238	0.000393729704403585	2.24913404231261	6.5556466282477
ERCC3	-0.45681165679991	0.00039697239691065	2.09321547415998	-6.54904840162181
SLC25A51	1.62156277397864	0.000397968948777719	2.80025885400798	6.54557217732685
PARP14	1.70062658187811	0.000397968948777719	2.11542572998631	6.54517769296012
SMPD4	-0.986314751939274	0.000398888490228695	2.09075880852365	-6.54253916742682
NINJ2	-1.39338804445848	0.000399262583389266	2.51321532868339	-6.54082104878029
ZNF706	0.7654663830888	0.000400869983782742	2.07962363119403	6.53704204992235
RAB5C	-0.739724943279575	0.000400890465255758	2.11367739301711	-6.53592173056765
GPI	-0.730282120716735	0.000402352966677775	2.10411242159154	-6.53119719579699
SARM1	2.34877590256854	0.000402352966677775	2.6194219183073	6.53085018499674
CSAD	1.52724099883073	0.000402352966677775	2.50866630953989	6.53023738163751
HDAC10	0.813515734114997	0.00040376144586332	2.22519122670622	6.52682085817797
VPS4A	-0.602710246228355	0.000405313963535227	2.06134864439281	-6.52317754486317
ZC3H10	-0.711833272582725	0.000409358478772915	2.33012097302473	-6.51546533887441
FMNL3	1.17637650938765	0.000410456575046613	2.05694164067954	6.51260346923309
C8orf33	-1.11919547412268	0.000411537661729684	2.04243800007925	-6.50977644167273
UBE2D4	-0.945366878266361	0.000416136169162013	2.27597228232584	-6.50128921579761
SNX25	1.66491487042467	0.000420637489007102	2.02702012105016	6.49304570821957
SFXN4	0.78946060939526	0.000421090001507196	2.19473462604605	6.49126582059463
ZNF831	-4.77342834052804	0.000425026290183858	2.76418132831937	-6.48325383092459
YWHAQ	-0.81700557289939	0.000425026290183858	2.01876490910391	-6.48294374461301
TRPM7	0.629617066316184	0.000428449074252012	1.98041539260693	6.47654388695168
C1orf122	-0.725898601584992	0.000429481324443297	2.10195173688639	-6.47388700336131
ENPP5	-2.83091200956657	0.000432005570676518	2.68862826098894	-6.46866053715094
EIF4B	0.83664513704692	0.000432005570676518	1.99049277954606	6.46788305750129
PHYH	2.29956795739854	0.000434008998153421	2.58479016955675	6.46325090410488
PSMD2	-0.669718698230184	0.000434008998153421	1.98400422080069	-6.46270936952804
CRELD2	-1.38986038936712	0.000436045513493483	1.96606263824979	-6.45855131679082
NPM3	-1.07663649311988	0.000436888031924195	2.00176535879659	-6.45622510197786
LRRFIP2	-1.35139985775036	0.000440918238513983	1.94708667056075	-6.4490820601903
EEF1AKMT3	-1.27597873183006	0.000442009174654255	2.36281980469445	-6.44561508977817
GFER	-0.556610916837342	0.000442009174654255	2.03331193537875	-6.44536493254269
MRPS11	-0.680661616658317	0.000445143489135918	1.93821323367298	-6.43963849795807
SERAC1	-1.46418269298755	0.000446610843764423	2.54031687601247	-6.43642141907423
GSKIP	0.593765190266997	0.000447695961663135	2.07905353030235	6.43305171527727
H1F0	-2.6091257641883	0.000447695961663135	1.98486564517652	-6.43275088955444
OSGIN2	0.862754888188511	0.000448548028866306	2.27458757108002	6.42910209571718
UBXN1	-0.568293142388306	0.000448548028866306	1.91613552577355	-6.42836397244689
LONP1	0.763013337530414	0.000448548028866306	1.90864021651561	6.42653825700003
SNRNP35	0.606015178645859	0.000448548028866306	2.21015640014313	6.42648918287341
TMEM167A	0.60805957969561	0.000448548028866306	1.93275990769427	6.42636889202244
GGCT	1.18208119362045	0.000450325247284269	2.19087998575373	6.42272866062381
ASB6	-0.837712634492661	0.00045076930176221	2.04683314981566	-6.42105828613733
POLR1B	-0.894342460033393	0.000454261093622354	1.88606111327471	-6.41493099250347
MMAB	1.05228511608927	0.000455813960527587	2.13079494585936	6.41165784141439
UBE2R2	1.03096583280555	0.000457709929794685	1.87884758158819	6.40789853739455
EFCAB11	1.53506791623451	0.000457925972609911	2.63172748399455	6.40657654495489
DMXL1	0.619467410629215	0.000458448310903805	1.86658868076073	6.40481415027312
HEATR5A	-1.40461221034886	0.000458946438612039	2.23001929715792	-6.40308932619872
ATP5S	0.716936323902646	0.000460457410034411	2.10086130316135	6.39991052358719
BBS2	1.27995564842254	0.000461088767382715	2.12764211015468	6.39800153555798
TBL2	-0.70424037652009	0.000466565107782615	1.87129572747563	-6.38919597003295
HEXDC	-1.17129584468813	0.000469910912259089	1.94532512844366	-6.38347700362496
THAP6	0.962407891583518	0.000475187239466574	2.17066651716611	6.37441515718205
HDDC2	1.13957590258134	0.000475187239466574	1.95055642926763	6.37411451317673
SIKE1	0.637228857627737	0.000477259201972334	1.85134348457123	6.36970991725113
GANAB	-0.648990767220337	0.000477259201972334	1.84104433806653	-6.36926000539338
GPCPD1	1.12672814530357	0.000481711160668097	1.80443400098676	6.36214845953141
BRPF3	-0.946649808159204	0.000484269653373002	1.85036006441806	-6.35767013381984
TRIM38	0.756939196464534	0.000491845764690057	1.77986106172194	6.34646188983119
ZGRF1	1.40810528880677	0.000493385657995844	2.00444492919196	6.34342152287857
ACOT2	-1.75503791593449	0.000495152560028898	2.1960710565357	-6.33903940953434
ITM2C	-1.5665834052314	0.000495152560028898	1.78911156197451	-6.33825689839145
CCDC106	1.4494918377313	0.000495152560028898	1.94945743062471	6.33813044683881
LRRCC1	1.74137934088999	0.000499582639488323	2.38558906113911	6.33129736549646
CASP6	-1.27951172052713	0.000499668727408866	2.06311916746032	-6.33020960016142
FAM98C	-1.17376495257854	0.000500424079045502	1.98773020614095	-6.32824390195949
DNAJC9	-1.12176956319549	0.000506464594823402	1.87786851400231	-6.31939109263938
VAV2	3.66532642016958	0.000511099912609629	1.93084465622471	6.31211706921874
BLOC1S5	0.890929191153739	0.000511099912609629	2.01095668257495	6.31147453557042
SH3YL1	1.81524593519084	0.000512362875999037	2.21831992437801	6.30888973216661
RWDD4	1.59513396798974	0.000513339340914131	2.54158129980369	6.30667687879084
PAF1	-0.566826103476219	0.000516466876067759	1.70482485749395	-6.3017316771961
E2F5	0.947212522812744	0.000517440115705688	1.96622355808511	6.29953706080642
GGA2	1.03676008206592	0.000521496613361208	1.69566326200795	6.29346121011991
SCPEP1	1.2260329816349	0.000523091676276588	1.70833760505647	6.29036618996269
ZYX	-1.25794468295408	0.000523091676276588	1.6925283488618	-6.28954849442526
CXCR5	-3.29180036002041	0.000523612887045295	2.47488502398634	-6.28751674120579
H3F3B	-0.555919549078041	0.000523612887045295	1.70951401933881	-6.2868069631991
CC2D1B	-0.693994271447536	0.000523612887045295	1.67757299509881	-6.2860391897949
MAP3K13	1.28315903650604	0.000527835423611476	2.05931518746448	6.27943460313937
PAK4	-0.910736345423225	0.000527835423611476	1.97787575396521	-6.27869020107132
KLK1	3.27578431536172	0.000527835423611476	2.03279014086325	6.27772418948195
DTNB	1.43833959137696	0.000527835423611476	1.74283623494662	6.27699487721921
LINS1	1.01117688468994	0.000528330462161632	1.87840940041429	6.27543852931606
PLA2G4A	2.43885199197386	0.000531181184627123	2.27448231986306	6.27097807875661
CASK	-2.67685835651822	0.000533488597317825	1.95241284284697	-6.26720482895876
TMEM11	-0.588320045810963	0.000535591498575607	1.78451092035586	-6.26369585717323
MMP24OS	1.11630239134776	0.0005367079030217	2.01283687556238	6.26139890194635
CCNI	0.639183723875709	0.000541564260206386	1.64666244909329	6.2545817051812
FAM49A	-4.27869720715508	0.000545266576342244	2.01267019825448	-6.24920195455648
SEPT7	1.12631790442194	0.000547805747731742	1.62480062861335	6.24433454967918
PRKCI	3.10829550495618	0.000547805747731742	2.35635477578534	6.24430981954432
NEK4	1.19195154218752	0.00056079399000465	1.81240202419329	6.22810958157186
FAM219A	-2.91989640999421	0.000566560497354814	2.15001460590576	-6.21879950104588
ZNF318	2.48330931577145	0.000566560497354814	1.60353893607508	6.21789924210407
CKS1B	-1.29247724015962	0.000566560497354814	1.93757552426454	-6.21723130730168
MAP2K6	2.71873474513508	0.000566560497354814	2.1535869318706	6.21721104340099
ELK3	-1.69757898130122	0.000566560497354814	2.11044636565819	-6.21683673954872
THAP5	0.995703179314781	0.000567225813275157	1.85068236330692	6.21515496929975
MIGA2	-0.610507434450041	0.000567508295263819	1.5940722482237	-6.21391427258802
SLC8B1	-1.31635954326482	0.000569807173318546	1.83053977104026	-6.21036979249868
SNAPC2	-1.00482980314852	0.00057041079716851	1.81254676674305	-6.20876752260954
CD22	2.23797822853196	0.000586102316706138	1.54440845519929	6.19022680319195
GOSR1	0.721274892186138	0.000591246430821616	1.6790521637163	6.18364706112916
SH3BGRL	0.696553317333605	0.000592938170929873	1.51647226556236	6.18088603598237
PSMB6	-0.540207026280005	0.000596307800987753	1.49854705869472	-6.17630542156003
TLR10	3.01819167975513	0.000599575740668319	1.68315686345483	6.1711476107399
KMT5A	-0.854639727632461	0.000599575740668319	1.57399198003782	-6.16994928428342
KLHDC3	-0.52119777781277	0.000599575740668319	1.48805255932021	-6.16983934761061
ERVK3-1	0.682127467294911	0.000599575740668319	1.63895160769157	6.16915317610068
COASY	0.487171990778139	0.000601168079464533	1.484057208613	6.16653603489299
AP1S3	1.79425875029089	0.000605245939879853	2.03597120857438	6.16126088275508
DGKQ	-0.812931796690272	0.000606870699959336	1.65016295343403	-6.15862955612826
PPP4R2	-0.598506274969859	0.000608350263180827	1.57566496252066	-6.15555720751626
ZNF548	1.61685426136891	0.000608350263180827	1.88555067586899	6.15526601593428
SMIM14	4.70839331281547	0.000609239532803414	2.22055820714852	6.15342914899222
ARL5B	1.05296925682931	0.000610743044072111	1.54572597220231	6.15094433707313
ZNF354B	1.0308511124157	0.000610899399100174	1.97184328881482	6.14988974912272
TAF6	-0.518239104979525	0.000614284506544684	1.46575293405507	-6.1445355362016
UQCRFS1	0.611570686699361	0.000614284506544684	1.46464891519289	6.14439140264087
ALKBH2	0.895961841759023	0.000614284506544684	1.80935962327833	6.14365801434215
PDE1B	-1.64948070338487	0.000617978330396523	1.73430134500375	-6.13890021186269
SNX2	-1.23030362845207	0.000622332119699529	1.43843761114934	-6.13348348175433
ZNF280C	-1.75218970664056	0.000623904155708395	1.80183724524308	-6.13097409675364
DUSP28	-1.28130906532575	0.000625816114983953	2.07116594752981	-6.12811986380365
PRDX5	1.14147268484796	0.000629155969031474	1.42301107798434	6.12380743006995
DNAJC15	0.920505980877373	0.00063730120309225	1.4743678197431	6.11463532237012
POP5	-0.711698953333549	0.000638073175256498	1.45580895097581	-6.11298079641952
TOB1	-1.26465068981775	0.00063942561919857	1.57583198846875	-6.10968867721346
TAF13	-0.952777943638145	0.00063942561919857	1.60094661574029	-6.10813809102146
HSPA14	-0.595887783085328	0.00063942561919857	1.46931324695571	-6.10799526366248
TIPRL	0.64447614627659	0.00063942561919857	1.40293368713326	6.10762191222424
KLHL12	-0.463324112800916	0.00063942561919857	1.38589812874259	-6.10704529614341
CDC42	0.464752891228969	0.00063942561919857	1.39587700548266	6.10559571309003
OPA1	0.597423187650788	0.00063942561919857	1.3849210521277	6.10553303127961
MAN2B2	0.941394559105696	0.000640454663122434	1.5129006627148	6.10279603100746
APBA3	-0.934485473645326	0.000640454663122434	1.40850969034418	-6.10229810834693
HTT	1.03838919398375	0.000640454663122434	1.40569377503974	6.10147630525958
ALG3	-0.604361681213052	0.000640454663122434	1.43240484486144	-6.10104861252122
TP53BP2	-1.68950161582781	0.000642052661813027	1.49392725044657	-6.09823266071604
SLC25A43	2.81971041772761	0.000642052661813027	2.01482253450567	6.09755921825256
FBL	1.14804216402192	0.000642052661813027	1.3749185815849	6.09605691321732
TNFRSF9	-3.50276145657638	0.000642052661813027	1.62667177032802	-6.09601538098585
NUDT4	-3.06130129769727	0.000643968093763305	1.91487988378552	-6.09324422950091
C1orf174	0.693316872692256	0.000644236917338844	1.55512078130994	6.09212287008275
NT5DC3	-1.02591802914779	0.000645359654741405	1.98514279180891	-6.09015107901464
HDHD5	0.848687247692139	0.000652780318128345	1.45917611817271	6.08194893965806
SLC31A2	-2.36678478601487	0.000654303944995082	1.95450643364184	-6.07939406090544
TMEM128	0.634422547243521	0.000654303944995082	1.63991619576254	6.07875461968612
SLC18B1	1.78271967108512	0.000655365325386648	2.09833679223371	6.07686700797025
ZNF175	1.74351948299911	0.000655554698238164	2.05961640417738	6.07583652584795
SEC61B	-1.04642879966348	0.000660590871089592	1.34793069694348	-6.07007743748328
RBM38	4.1085024075616	0.000663239953775442	2.05350045549243	6.06592189708003
RPS6	0.844801729827042	0.000663239953775442	1.39026970967981	6.06582503604089
CCNL2	-0.454325449361967	0.000668508647583234	1.32894226766434	-6.05990787433668
MRPL1	-0.502642960995595	0.000670527457999853	1.42178192315181	-6.05713557725998
CCDC137	-0.889500304655686	0.000674364421742993	1.41692444119415	-6.05263978887768
CSNK1D	-0.485190424898081	0.000678151547278059	1.30144496881125	-6.04794968817742
C22orf39	-0.71387835283518	0.000678151547278059	1.35046152599699	-6.04738080299478
APC	-0.616415931160049	0.000678625281286593	1.30581109163521	-6.04610053538786
FAAP24	-0.885980807622041	0.000680672051560348	1.7688977054933	-6.04333951278589
ZNF227	0.865662288422028	0.000681215691876092	1.67707308117953	6.04199778287885
TOMM7	0.750539482021884	0.000688253495365259	1.26924654706126	6.03458735069357
CRAMP1	-1.19803513357698	0.000693236107670816	1.53943314867425	-6.02914361360931
HSF1	-0.446894508440663	0.000697406671374466	1.25027772318401	-6.02448083832643
UBE2Z	-0.391339996089862	0.000698874509353608	1.27170675680268	-6.02231170460491
MIF4GD	0.779244992173272	0.000701015239216855	1.29638045496804	6.01953293778062
DHFR	-2.27024289698391	0.000706847918994616	1.50474321105702	-6.01341547647469
C1orf198	-2.14273860724448	0.000709324599326054	1.67907007417095	-6.00975778828173
PROSER1	-0.695949110557358	0.000709324599326054	1.23092416394778	-6.00925180919243
CROT	-1.95795833626035	0.000709324599326054	1.35685476542042	-6.00826645486318
FBXO41	1.41573249281919	0.000709324599326054	1.25639646520503	6.00790554375393
YKT6	-0.552382457823561	0.000710038531523948	1.2269578583659	-6.0064470936873
RANBP9	-0.67603000886011	0.000710670634224656	1.23987473539761	-6.00506402823007
ADCY7	1.66118800818168	0.000710889234510376	1.3863087841804	6.00405389351717
KIAA1551	1.02106229867356	0.000711153880288321	1.22727001360903	6.00300361397474
ZNF460	1.34147618031441	0.000714930913492011	1.80590481619157	5.99881150478224
UBXN6	-0.577421581217654	0.000717646270966944	1.20421294168259	-5.99558276560311
DCAF15	-0.490622738927398	0.000718502774751538	1.22805216057187	-5.99305195029331
PFDN5	0.806106125737997	0.000718502774751538	1.21738530286064	5.9928052533188
TRIM44	0.571040814167903	0.000718502774751538	1.22873867303638	5.99239835581152
BTLA	3.2530696998032	0.000718557825791797	1.47691868501038	5.99154380631016
ZNF286A	-1.47111194953608	0.00072167364411903	1.83324866313686	-5.98798058812425
UHMK1	0.587459031092073	0.000723580411035121	1.20014454877811	5.98549539677541
NDUFAF1	-0.572074143928142	0.000724697656660291	1.32346649293015	-5.98371002703685
HEMK1	1.04711402819091	0.000726993360734771	1.28794752481826	5.9808938724521
ICAM5	-1.39142831289044	0.000738531108587176	1.46724002697459	-5.96934192719996
FAM204A	0.662474393052604	0.000738531108587176	1.25423293976631	5.96926983057465
ZRANB3	-0.942408847127342	0.000741314855775539	1.64916643108557	-5.96536413564199
DHTKD1	1.26188900549138	0.000741314855775539	1.18101829187533	5.96528313722304
GUCY1A1	-3.01854799319085	0.000741485484996228	1.62249264537125	-5.96434201101524
UBE2A	-0.700007964950968	0.000755442002839317	1.13252870394989	-5.95169298676281
TRPA1	2.11958067762013	0.000767826979481177	1.98565302851765	5.94057366446225
HESX1	-1.71082942251877	0.000771434584826968	1.93736029030275	-5.93680862385236
CASP1	-2.24558852212112	0.000772677395053927	1.203431834657	-5.93499843446395
RNF144A	-1.88333491411804	0.000774239429288312	1.22754155970241	-5.93292954142605
GLG1	-0.668778447308941	0.000784335463683406	1.09953002098648	-5.92392781123896
NAA10	-0.545118930789926	0.000784826612938956	1.12031318113723	-5.9227460912954
PLAGL1	1.34990622200739	0.00078595336081256	1.15316392278894	5.92105301628852
NQO2	-1.96913180187932	0.000788362310927949	1.53294196360999	-5.91815302043357
ZNF773	1.07262178501124	0.000788362310927949	1.77078748324386	5.91754949776004
RAB1B	-0.525828638845985	0.000792748412460685	1.08073210558201	-5.91325483081658
GSDMB	1.99508859448756	0.000795162128131672	1.46158104364582	5.91055052304053
CDK2AP1	-1.33675313771182	0.000799887114100769	1.09032949861906	-5.90538852574932
RUBCN	-0.890000453584337	0.000799887114100769	1.0582140561338	-5.90524521742159
SNX8	1.39064723272093	0.000800834874773405	1.06204585780957	5.90371995793196
SLC25A44	0.543740841400066	0.0008022935319204	1.0551589813633	5.9012948120213
ALPK1	1.66226221428027	0.0008022935319204	1.09930913702056	5.90101991590739
TENT4A	0.794166828018232	0.000804974441021751	1.07853329570699	5.89813712090259
ATG10	0.965594430785217	0.000805356612009655	1.78731037205749	5.89706526982117
PCMT1	-0.872493003458784	0.000805990312865966	1.04514532426883	-5.89579724666456
DUSP11	0.518325856023611	0.000809253235470498	1.15964440481386	5.89247347339771
KANSL3	-0.657392002031981	0.000809335859838555	1.03305270993732	-5.89164044711968
NDUFV3	-0.726752793428477	0.000814994541960216	1.094011556866	-5.88647024080163
NDUFAF5	0.799770353743482	0.000816807814438668	1.45910018299059	5.88430013071278
COA3	-0.565272544815898	0.000830125376413254	1.10979602782209	-5.87332460014813
TCL1A	5.14017697451016	0.00083288166514007	1.7945473968945	5.87046965430719
FGF2	-2.19242440587349	0.000835443890993381	1.56124990884702	-5.86776975022817
ZNF639	0.830878399440778	0.000835785663547153	1.13575212446978	5.86675052729464
MED27	-0.720289465029043	0.000835869325741928	1.34767699579456	-5.86592712124987
GPR155	-2.34526527848772	0.000836384401682658	1.37354754768787	-5.8637162879142
CCDC14	0.71553286882183	0.000836384401682658	0.98940409867928	5.86371057767845
RALGPS1	-1.19574508084437	0.000836384401682658	1.45909683454655	-5.86231485804993
RAB33B	-0.938097440522093	0.000836384401682658	1.23938300442293	-5.86137571326864
POLR2D	-0.467650260079407	0.000836384401682658	0.985675974581282	-5.86124017666584
CHMP5	0.638589142457854	0.000836384401682658	0.981141338862248	5.86099733628136
JTB	0.611591794692004	0.000840985795303997	1.00269377553186	5.85678613776369
ZNF148	0.66490851259745	0.000853092971391533	0.986434274631424	5.84641795617225
CEP57	0.72116172621607	0.000853092971391533	0.959801384462228	5.84563403639998
GPR107	-0.694901862665413	0.000853092971391533	0.956417469267115	-5.84553044508515
POLG2	0.737938142401189	0.000857616908672921	1.16908206235309	5.84145282941392
MAPK13	-1.98243635211671	0.000859340760373077	1.14819427902552	-5.8394416145745
PIAS4	-0.507378066974743	0.000860910347656732	1.07347057536828	-5.83731816144554
IRF9	0.943768178583077	0.000860910347656732	0.952493898468246	5.83680113977177
ZNF33A	0.833898728080304	0.000863428775823763	1.08112653729367	5.834219226002
HSBP1	-0.705473818898792	0.000865386645693885	0.996375337745421	-5.8313185031393
BICD1	1.22890444401032	0.000865386645693885	1.19221697158172	5.83097603373156
ALG13	0.924482233147002	0.000865386645693885	1.04415370162159	5.83056670901529
ZFPL1	-0.721372523371477	0.000869655229107724	1.00265040409309	-5.82673310876867
ZNF566	1.31673683465949	0.000871334294330568	1.64390886746343	5.82442438054358
TTC5	-0.635298905529311	0.000871334294330568	1.16147090108769	-5.82404249979864
CNN2	1.2495829822061	0.000873267993704112	0.979227467967991	5.8219119966418
DCTN4	-0.688157778539661	0.000875623187561749	0.915258792699607	-5.81906318379493
ZNF211	-1.28851989256098	0.000875623187561749	1.06149321430087	-5.81874760157362
LIAS	0.790909848111542	0.000876275048088079	1.17218675390457	5.81754536117927
CYB5R2	2.92332296307381	0.000879427020020356	1.51542671183559	5.81455705478109
RMC1	0.605259581762582	0.000891923380835138	0.960917736380697	5.8049703257282
MRPL42	0.81853457669878	0.000893191358647013	0.920587656056534	5.80334786318182
MFSD8	0.605891721591465	0.000895660946342431	1.1661101460709	5.80088593474663
RBBP8	1.34714387972393	0.000899250965380757	1.02073498248523	5.79764860833782
TATDN3	1.08688283648757	0.0009026044725639	1.2519682879696	5.79458722610202
BRAT1	0.543638646935952	0.000907542669197796	0.945397183400994	5.79044127861974
DRG1	-0.539073487758976	0.000909428275729609	0.872319792772765	-5.78820751700918
TMCC2	-3.85648452454887	0.000909428275729609	1.37470356300597	-5.78753080142439
HLA-F	-4.29736771612451	0.000909428275729609	1.04333156359538	-5.78696511882617
TRIM62	-1.53460175553507	0.000910289818126417	1.50915660753651	-5.78497627560886
OGT	0.722748436613513	0.000910289818126417	0.902691514122473	5.7845685332727
ZBTB10	-0.854427476136184	0.000910289818126417	1.03491703108266	-5.78420419157121
TBC1D13	-0.596083065292468	0.000916055828705045	0.862608517838575	-5.77953079140861
BAIAP2L1	2.78339713047823	0.000917909268111367	1.27985247021475	5.77754617412476
TGFBR1	-0.98630887836311	0.000925359468048593	0.910273569303941	-5.77177043942868
TENT2	0.787667860355479	0.000928112282362582	0.829876426787243	5.76919528033437
ACY1	-1.07310327648576	0.000936053228023492	1.27684892985713	-5.76315299766725
LYST	-1.26878495254455	0.000936371739317457	0.823924139558393	-5.76222495369581
MAP3K9	2.10560322683107	0.000938313975257398	1.3064404493333	5.76021569592784
WDR54	0.97175469932902	0.000939868225910463	0.890342256131202	5.75846810967073
ACSL5	0.949636771355915	0.000940459911992535	0.831971619123863	5.75736228995272
ZNF615	1.33617096216647	0.000946454436410419	1.47888681652005	5.75197184800563
ERAP1	1.00182471827347	0.000946476950636893	0.802454343726629	5.75056881047798
ALKBH4	-0.819569043324682	0.000946476950636893	1.16727825275569	-5.75053811879889
NPEPL1	1.48767368588293	0.000946951931402052	1.0408758010622	5.74926158561361
USF2	0.675655363182993	0.000946951931402052	0.798960690713844	5.7486718376901
POR	0.800658095888706	0.000946951931402052	0.840774353544335	5.74810301795982
SEH1L	0.576922222805403	0.000958803415629056	0.799113571940592	5.73963770855512
APEX1	0.751929385947676	0.000961995440796686	0.785178501099892	5.73686086525499
CDC42EP3	3.18257941438557	0.000967400300684778	1.09411366054103	5.73266491223706
TIMM10	0.685959520888042	0.00096769087355753	0.912454629856914	5.73157789040449
ARHGEF6	-1.08674711153515	0.00096769087355753	0.772229322347332	-5.73086571104741
MRPL19	0.458535262427652	0.00096769087355753	0.770530314897954	5.73037342337225
RNF103	1.03611758560324	0.000968010672740255	0.891010933573368	5.72946775699805
NUP210	0.937390826237063	0.000970723751663455	0.783046339130777	5.72702507285768
IPO4	-0.898114787903336	0.00097181084899477	0.881149069828965	-5.72562985679265
EPB41L2	1.22563966184544	0.000972297923513554	0.763367052543323	5.7246206204659
NT5DC2	-1.23738848792618	0.000984084051334738	0.747340394727703	-5.71583635269665
COPS9	-0.557030778482362	0.000984084051334738	0.9343317637209	-5.71572743339448
AFTPH	0.633861185871907	0.000986551491160956	0.735871929627647	5.71347488967802
ABHD10	0.776560227368054	0.000989550781868947	0.859513101050963	5.71089299697763
SLC25A42	1.20647257749161	0.000991847320481329	0.933586284320086	5.70875870520956
ZNF586	0.780563539985915	0.000993506884169408	0.97075434032619	5.70702750157516
PHC1	-4.08145652168079	0.000998396829955291	1.31279286932719	-5.70328408949069
CD2BP2	-0.715296878604309	0.00100292360075451	0.712242925093632	-5.69978258786759
MTMR6	-0.848507229608045	0.00100429622609569	0.761057234613727	-5.69796242720329
RAP2B	-0.918395140713902	0.00100429622609569	0.775474272629477	-5.6972878035307
BCL9	-0.753334123721528	0.00100429622609569	0.76967160123653	-5.69686927676596
PRDM4	-0.558918254311916	0.00100745933483934	0.732729273434828	-5.6942294862422
UFD1	-0.418127992431553	0.00101466480053594	0.691600236990739	-5.68911824343812
EEF2KMT	0.906350377053541	0.00101484809459108	1.41200988768801	5.68832189729437
TRIOBP	-0.738568442626608	0.00102264208767918	0.690407074975562	-5.68288962387028
ZNF84	0.831857390488389	0.00102341084596509	0.809648327535376	5.68174099451187
TRMT10B	-0.75914243320902	0.00102888046760221	1.00288333782738	-5.67775258311325
CCDC191	-0.831878701357759	0.00103357573228794	1.03835328632758	-5.67424824220996
AVL9	0.488414733468045	0.0010413343847436	0.66546723794653	5.66893224868801
IFT27	1.42780819853483	0.00104323086057978	0.927000870052844	5.66712604469097
PJVK	2.50515580482559	0.00104432797559338	1.52674656451005	5.66564543911723
TMEM45A	-3.04745152126185	0.00104432797559338	1.16347021446005	-5.6651201930504
DAAM1	-1.59546966935322	0.00105160066069638	0.694650039642793	-5.66014504463981
NDUFA1	0.793318558321481	0.00105217695348503	0.645109470217479	5.65913070817686
TOMM40L	-0.831871351819526	0.00105357386565848	0.768002872719412	-5.65662395469672
DSG2	2.88463776200499	0.00105357386565848	0.755624578843136	5.65645866748494
BCLAF1	-0.541773933913842	0.00105357386565848	0.645362963980759	-5.65619143630535
CYLD	0.877230943661124	0.00105357386565848	0.653342963362612	5.65561692608865
OXSM	-0.603174334475034	0.0010544796472532	0.864371984602723	-5.65441381595925
IRF1	-1.12274436709321	0.00105588356400174	0.637352123585288	-5.65274438580025
ZDHHC8	0.752995929965294	0.00105588356400174	0.746923000119255	5.65158596903748
TMX1	0.950731700941073	0.00105588356400174	0.66015366020507	5.65158168497709
IP6K1	-0.540039946841406	0.00105707809650815	0.637214451678659	-5.65021399258838
UBA7	0.913949522589608	0.00105751755242969	0.630408257178381	5.64928961970911
AKAP3	-1.54583932791242	0.00106200297190094	1.45628021890269	-5.64600468711815
MON2	0.5174835507299	0.0010670287021736	0.616718244181468	5.6424192128171
NDUFAF7	0.657405652782502	0.00107078952697285	0.777251056472062	5.63957916599922
ACO1	-1.31572765565127	0.00107227733634146	0.757080941086123	-5.63768397635252
ECI1	1.0632702222033	0.00107227733634146	0.762849604406112	5.63739420089909
RNF19B	-1.65913606791612	0.00108255571043097	0.616478334367825	-5.63083690180264
BRD8	-0.724142001832162	0.00108817393904271	0.592563082662098	-5.62697856546299
AKTIP	-0.940597454033374	0.00108857916970742	0.997402487935832	-5.62608849696532
WDR73	-0.68797620963669	0.00109000162176739	0.653128587945369	-5.62462277713702
PIGF	0.831826823237823	0.00109165744250146	1.05832313325774	5.62302700535425
MASP2	1.25626231600634	0.00109595405875023	1.44592572297631	5.61994447794758
SNX33	-1.87906077203033	0.00109677280173353	1.01187663139309	-5.61882666562517
SBF1	-0.751050131622844	0.00109855725658953	0.587874053868015	-5.61716731532853
CS	-0.576484507505816	0.0010990820000611	0.588305855164106	-5.61557400961669
ANKS1A	-0.644819868161986	0.0010990820000611	0.723232983592049	-5.61556265242191
TUBA1C	-0.643285907327758	0.00110282100116038	0.563231306072421	-5.61246450376598
ZNF585B	-1.23657966845539	0.00110282100116038	1.34397962652357	-5.61216068497805
USP6NL	-1.27532374943671	0.00110414507932596	0.601795197173522	-5.61076833839268
SPOPL	1.17143973545384	0.00111180452177572	0.637186917198128	5.60529672787812
LZTR1	-0.734932300561068	0.00111180452177572	0.551668563032763	-5.6051936434331
ZMYM6	0.694678693443963	0.00111180452177572	0.736310080274812	5.60455398409726
PI4K2B	0.903193245322431	0.0011144470287026	0.548932645876155	5.60244174933564
CD83	-2.57492144255494	0.00111731675538944	0.563095858222634	-5.60020873251834
ARPC1B	0.558618495409624	0.00112263930623907	0.537505445499919	5.59663354674832
PWP1	-0.5293887264938	0.0011274652289839	0.529337666797426	-5.59330552762193
TATDN2	-0.760043728534169	0.0011274652289839	0.598687389467471	-5.59269936903425
VWA5A	-3.7514242854621	0.00112875248970421	1.29529954472234	-5.59126259125434
TCF12	-0.652735616735654	0.00112875248970421	0.526920299106459	-5.59070739049151
TBC1D10A	-0.993056576084903	0.001130235535764	0.582020288428332	-5.58875493849159
ZNF621	0.758661790629141	0.001130235535764	0.593534841459377	5.58861261390441
PLA2G15	-0.986012300470176	0.00113071852560409	0.840992276416226	-5.58770748265636
RBMS2	1.89592613879271	0.00113349846984772	1.06382442727308	5.58555486666354
HIST1H2BJ	-2.98029466382361	0.00113651644453161	1.2736274449732	-5.58327814814218
PSME4	-0.471962047521974	0.00114328871095063	0.50688715698756	-5.57835242728256
TRPV2	-0.985544172987496	0.00114328871095063	0.516429586764448	-5.57834483048661
LRP2BP	1.91445761026431	0.00114543027535762	1.18433460366133	5.57655579117344
TMEM170A	0.791877403468026	0.00114596800435197	0.602675131308964	5.57562970674829
PVR	-3.64192390066623	0.00115104351018353	1.24911688865837	-5.57227624446707
S100PBP	0.560673158323537	0.00115110919984355	0.496106097073484	5.57160521600057
SRSF5	0.444172464302772	0.00115572365992401	0.522202922094893	5.56820658035365
NMI	1.22290860196529	0.00115572365992401	0.602030276899738	5.56787697498474
COPG2	-0.753722368148589	0.00116208927564197	0.494408565557631	-5.56386896035933
ZNF302	1.04342849613537	0.00116990480984141	0.711978489049166	5.55911999062586
TMEM184C	-0.543833818714591	0.00117379551377839	0.654882880633963	-5.55644985831198
GIPC1	-1.02606923661416	0.00118514276439025	0.582462838152148	-5.54991506146329
LYRM7	1.10535220723003	0.0012038791274864	1.05502362240149	5.53966651776366
MAP1S	-0.586911804757919	0.00121263425664978	0.453914215630467	-5.53397489983859
AL136295.4	-0.952005720497936	0.00121263425664978	1.01321719046829	-5.53373261055787
MPP6	1.69687310608549	0.00121263425664978	0.773717291957687	5.53334179877911
TMEM173	-3.93243037851484	0.00121770468321165	0.708238513044225	-5.53015935434793
MFN1	0.739499723290104	0.00122280744277001	0.418170121899776	5.52697284663054
ZNF354A	2.40834227050966	0.00122396127524172	1.27646090901625	5.52577036033309
RPS29	-0.982937922572347	0.00122557339067494	0.448589601184381	-5.52434023757582
SEC31B	1.11427061075639	0.00122617739347013	0.478970920951177	5.52341499848966
TDG	-0.643130874716923	0.00122800731817692	0.44200904135789	-5.52187933063785
ZNF419	0.836184097167614	0.00122969170813116	0.88833012776324	5.5204182748162
VAMP8	-0.695646047240572	0.00124037900203177	0.396557265512673	-5.5145029168074
GPR108	0.927101666956059	0.00124383941087216	0.466026809241332	5.51217862306256
ZNF316	0.730364250843381	0.00125019070475106	0.712246456102832	5.50844489223684
AGAP2	-0.6237776803003	0.00125117274177693	0.39858803506025	-5.50734591561607
OSTF1	-0.983832563101496	0.00125370607642147	0.388007746348588	-5.50549134230234
TSNAX	0.811294369027542	0.00125751414278824	0.479695701406064	5.50285027956443
POGLUT1	-0.907896862288291	0.00125751414278824	0.405293449522076	-5.50204869890634
INTS6	0.541093286608802	0.00125751414278824	0.379340493347373	5.50178741213436
ARPC1A	-0.842033673938003	0.00126222920083046	0.724444727637528	-5.49847335223229
FAM210B	-1.93221942982945	0.00126222920083046	1.06299107955979	-5.49827095485046
TSR3	0.509796177417591	0.00126229087591479	0.454802219796269	5.49762698710796
MSANTD4	0.579492988202165	0.00127399782605024	0.442075915215947	5.49137712443406
ZNF234	0.76872968733302	0.00127566139465868	0.660817048905944	5.48996812305471
MST1	1.428816841965	0.00127916889720133	0.836472010166855	5.48768065018003
EXOSC6	-0.812907109398656	0.0012824571121396	0.439487130864638	-5.48536224117434
TAOK2	-0.48241311826821	0.0012824571121396	0.344378542700664	-5.4848927491397
GCA	0.792952951408371	0.00128409067755298	0.500791889004363	5.4835064765948
USP3	0.686346716487213	0.00128774875721089	0.386754495574532	5.48116237098837
METTL5	0.718900838255523	0.00128948331083391	0.426087849965768	5.4795352272939
PTK7	-5.39672521480929	0.00128948331083391	1.06004939343766	-5.47912553127436
CAPNS1	-0.440461206366026	0.00129546010548145	0.358073796477876	-5.47569925099071
SESTD1	3.65660836193815	0.00130015344044057	1.16862400953499	5.47288885182102
TSSK4	0.94633888654891	0.00130392752182768	1.14109969205321	5.47049319252423
RHBDD1	1.27609072925457	0.00130392752182768	0.495537016432071	5.46991230608777
ZNF136	0.695408845363476	0.00130608265554698	0.715665128913755	5.46830207164546
RBM41	0.616617434108145	0.00130718004863573	0.621265900674182	5.46718701050724
PHC3	0.792960099958056	0.00131304231903268	0.361174670650168	5.46385897285565
ARSG	1.55212139956958	0.0013244833624321	1.00618954740034	5.45797520022687
MAK16	-0.564272868155489	0.00132954584377893	0.380043585110213	-5.45505239550183
APRT	0.608086966342353	0.0013319757593095	0.291088725945731	5.45334099459999
GK5	0.836841534683781	0.00133287303375878	0.42097086986841	5.45192769081382
EIF1	0.819488847388575	0.00133287303375878	0.317851393710092	5.45173251935412
ZSWIM9	0.594694469659909	0.00134053063151067	0.591585791531822	5.44756366847437
TP53RK	-0.794656927239789	0.00134053063151067	0.926106939067948	-5.44705208918131
MAP4K4	-3.49240389791753	0.00134543647965176	0.597949880001488	-5.44423402638883
ATXN1L	0.398136762631874	0.00135088882601969	0.27220255266977	5.44117937337563
CCDC150	1.82766023870519	0.00135534201871857	0.958847985759999	5.43803954071364
DSE	2.80686039468564	0.00135534201871857	0.596549766712689	5.43798893413134
NOL4L	-2.02627989977275	0.00135611721618493	0.398861052845193	-5.43687612956286
SMARCD3	1.0262421434269	0.00135611721618493	0.97954563897903	5.436183994718
ARHGAP21	3.51150278775993	0.00135611721618493	0.84001660727233	5.43586065878886
CAB39L	-1.60479777848341	0.00136696154229622	0.56940171093015	-5.43043074795428
ZBTB38	1.38327925463953	0.0013798359433208	0.253806024166996	5.42414851361329
RPL41	-0.640406636112372	0.00138186176559315	0.279315114729927	-5.42266754522776
PFKL	0.828463138352265	0.00138964229363088	0.254957333537317	5.41867101496871
C2orf69	0.732988468455728	0.00139286985834205	0.368592034957777	5.41667461965836
TMEM175	0.880516153937514	0.00139554919846038	0.446995720681455	5.41492057284983
ALG12	-0.771865539332685	0.00140408516599783	0.364351101578102	-5.4106354229358
RTCB	-0.497198860772253	0.00140709758243572	0.221857425022964	-5.40853561090774
DNAAF5	0.990045554445598	0.00140709758243572	0.368002944851041	5.40816275907944
ATP6V0D1	-0.887038734099695	0.00141160016804032	0.223414754917499	-5.40564081901364
ARHGAP18	1.9659658626276	0.00141247395931017	0.516221965318201	5.40468069554563
CEP131	-0.735103375954635	0.00141549747449984	0.33222112757097	-5.402800659335
TMEM80	-0.715130777201193	0.00142414761244845	0.403051948487563	-5.39852664475919
KRT10	0.921307491299197	0.00142417211601852	0.613090027841281	5.39793309729943
ZNF189	0.570597343862347	0.00142696583170747	0.385683391215874	5.39616394285377
ELMOD2	0.635599179860191	0.00142720180464149	0.466835107461842	5.39513834784274
TMEM241	0.826808581296572	0.00142720180464149	0.797338870043203	5.39490064173634
MON1A	-0.884599313077366	0.00143050000577617	0.577452407492101	-5.39292262426117
DRAM2	0.728537452179909	0.00143197279856103	0.185476349102826	5.39171973108931
UGGT2	1.35551202980213	0.00143668637069378	0.517085494022092	5.38915156268612
ITSN2	0.639349057141517	0.00143683356755583	0.189016326727173	5.38851080748151
GPR160	2.97472172102053	0.00144028597983528	0.669680988227166	5.3855940116149
MCTP1	1.92483206473634	0.00144028597983528	0.75909523715831	5.38536731814855
LRRC37B	1.47133082098948	0.00144028597983528	0.942106913528237	5.3853261722766
IFNAR2	0.866796620031648	0.0014420941532859	0.241640559582962	5.38399090949413
PCBP2	0.441033268951893	0.00144319969215691	0.205928591654676	5.38295167159021
ACP5	3.98094217207323	0.00144736615657957	0.916215732283719	5.38063321893438
LDAH	1.11266939105773	0.00144761432486789	0.339683081986658	5.37995505354394
TLR6	2.104064237348	0.00145334908144248	0.453934744756531	5.37666305270577
ZNF782	0.923591809198026	0.00145334908144248	0.78889401263322	5.37641768368964
METTL2B	1.76534468569297	0.00145368990137344	0.997719897346985	5.3757032942712
GANC	-0.549846165249621	0.0014667918430761	0.164383408513372	-5.36970950522316
EIF2B1	0.428980178703397	0.00147035765604379	0.16826334874282	5.36732516135522
PDE7A	-1.36187791872899	0.00147035765604379	0.158977861018141	-5.36710094469706
FCMR	3.47799676333611	0.00148044234660975	0.244442383272347	5.36240341904448
SLC31A1	-0.946724126184951	0.00148467105672531	0.168580251540098	-5.36007746075966
ELP1	-0.525236659881834	0.00148467105672531	0.12821091967744	-5.35954362399595
AC107871.1	1.92749476615022	0.00149054825358826	0.595465953373053	5.35659121244107
FUCA2	1.40412360722383	0.00149070354306229	0.305656605278019	5.35596094478026
PLAU	-2.35498826917002	0.0014962622573739	0.66935144631661	-5.35314851187119
ARAP2	1.91670757744439	0.00150458822630074	0.22472535966405	5.34923534590292
C5	-1.31200352455783	0.00151215801883163	0.886908836528667	-5.34564386848945
TTC17	0.67508413465482	0.00152146878170353	0.0981816171524938	5.34137907157108
NAGPA	0.91612408623744	0.00152305098100454	0.584487427736897	5.33986736668774
NDUFS1	-0.397008422099138	0.00152305098100454	0.100301643525802	-5.33925531795046
C17orf80	-0.41379161007907	0.00152305098100454	0.234966487801111	-5.33868788943466
SFI1	1.29944173320522	0.00152305098100454	0.099973650578705	5.33809225506699
EHD3	-4.49727431988866	0.00152305098100454	0.845235589421381	-5.33793822824011
PON2	-2.49157312380008	0.00152571998766692	0.500315250851688	-5.33632218307185
CIB2	-1.82259315313683	0.00154468924579387	0.972239061058928	-5.3283205240879
ZNF701	-0.862958358210452	0.00154748475567626	0.515989637059714	-5.32644190205253
SLC25A45	0.819829212734954	0.00154748475567626	0.208315306021661	5.32611322767948
ZEB2	-2.98582586734612	0.00156773622308014	0.458258303281159	-5.31734661162413
PROB1	-0.86881913048789	0.00156773622308014	0.129804584230584	-5.31646514717802
PSMD9	-0.617384977862081	0.00156773622308014	0.475177908939992	-5.3162655519679
PSMB5	-0.654981090883432	0.00156773622308014	0.0536848328926478	-5.31593292605476
TXNRD1	-0.663022178143949	0.00156773622308014	0.0564069488570311	-5.31532182492837
NAA38	-0.643021120420972	0.00156773622308014	0.157878047021671	-5.31480872628503
BX255925.3	-0.704408751573244	0.00156773622308014	0.17631834147435	-5.31439374100313
TUBGCP2	0.490610696572375	0.00156860478678092	0.0555476564446042	5.31336657540202
ISOC2	0.899937476405394	0.00156860478678092	0.180182853734768	5.31295237241509
DENND2D	1.73652626593655	0.00157038815698449	0.146015156985521	5.31171589680408
SNX6	0.454965275040268	0.00158112951545989	0.0412508421778561	5.30661526538416
B3GNT7	3.38798685504534	0.00158112951545989	0.878710282781507	5.30651392333797
LAMTOR4	0.411846591109677	0.00158123201250663	0.0552089187287752	5.3059234350476
FAM133B	-0.730792131128065	0.00159568105543026	0.580061615687773	-5.29990809121692
GUF1	0.453419373639573	0.00159994523563099	0.0440972321884772	5.29775524331471
SLC27A5	1.6428732226425	0.00160370183205137	0.649922164627298	5.29579754293619
C1D	0.975636680048984	0.00160380819968647	0.515009810686074	5.29520869903449
MLXIP	-1.37375346997224	0.00160649647429455	0.0591511061460999	-5.29365484510774
NDUFA8	-0.542351716854805	0.00160679611092876	0.0617080642446002	-5.29295888425979
COX20	1.02317442937634	0.00160679611092876	0.409832464002895	5.29244758021478
CASP7	0.957166841593701	0.00160750276371336	0.0567719628873364	5.29163681650558
SIT1	2.32136852999418	0.00161780906558877	0.300591175940538	5.28725566856914
ZNF140	0.787658242118936	0.00163299604159748	0.431005970517631	5.28110595710239
CLEC16A	-1.02021883379144	0.00164016891602336	0.0175875757655604	-5.27758320584573
BTD	-1.99586107747982	0.00164016891602336	0.52959586062373	-5.27708193360604
GHDC	0.873117937741466	0.00164016891602336	0.193255722691227	5.2761205806309
ZBTB21	0.913324163248432	0.00164016891602336	0.0486081881727234	5.27605129367216
RNF138	0.934457350016385	0.00164016891602336	0.145226549021348	5.27575958908456
KIF1B	-0.795245735619685	0.00164412226618041	0.0176048838196738	-5.27377464316415
ITFG1	-0.769683118619633	0.00164543855908381	-0.00628036079707517	-5.27275350939866
MED26	-0.998997206210893	0.00165625301708838	-0.00152182720332483	-5.26828787374794
RNF19A	1.34478931536663	0.00165860092565611	-0.0235583924210188	5.26689905175226
UGDH	0.991989244090028	0.00166291724728484	0.0230421472567031	5.26436702728214
INPP5K	-0.854997172639947	0.00166291724728484	0.0446506763263725	-5.26426358127558
ANAPC1	-0.783584203600795	0.00166843457718055	-0.0367870904253333	-5.26174169021542
MICAL1	0.568780224231727	0.00166986707444415	-0.03645714958233	5.26068981793461
ADAM22	-1.18653749686488	0.00167291361546455	-0.0147983024763167	-5.25884197096356
ATP5MPL	-0.601194761012912	0.00167291361546455	-0.0463859967376852	-5.25812834369677
PHF20	0.577970714782516	0.00167291361546455	-0.0449637596374393	5.25798763835197
BLMH	-0.612091276773588	0.00167775865318548	-0.051338997733696	-5.25572102093455
RIPK1	-1.15431008132883	0.00168738538736583	0.0794414549097207	-5.25176268101182
LPAR5	3.72754935124271	0.00170415610282609	0.791715346180069	5.24531381043684
LRIF1	0.72462752022175	0.00170527490296127	0.00890118985969579	5.24430898610207
ABHD14A-ACY1	-1.00260339192641	0.00170527490296127	0.236459665204542	-5.24385394046533
GCC2	0.927486016606089	0.00170598576633204	-0.00938415310226404	5.24307181051931
ACTR6	0.692073309361749	0.00170778290595083	0.0928491426161511	5.24191001334253
FKBP1A	-0.64358326013704	0.00171444285701211	-0.0649698858833823	-5.23905208670491
ELOVL1	-0.549370344871562	0.00172195289331433	-0.0858541264961437	-5.23590933637417
SRD5A3	1.82273812914476	0.0017276012985556	0.835614938059465	5.2334224710352
SLC37A4	-0.983964165103944	0.00172761339550891	-0.0731625255068797	-5.23288810958281
SRPK3	-1.25099995700618	0.00173083254818374	0.713966363585811	-5.23124670227835
NEDD4	-1.54452069349287	0.00173269170373319	0.28711689161311	-5.22974523383102
FOXN2	0.922900334170248	0.00173269170373319	0.037806177536984	5.22954789767443
MTFR1L	-0.404924404737541	0.00173505931484495	-0.0788334638730257	-5.22820452876844
RPL15	-0.627163098738707	0.00173872180244139	-0.0519551564727996	-5.22641817523797
TMEM234	-0.637048354799167	0.00174474162214789	0.240621592152003	-5.22382830748896
SAR1A	-0.475593936695861	0.00174605625641705	-0.10929593021706	-5.22285235060884
ZNF107	0.9574580211619	0.00174652982152188	0.096667112338185	5.22216455410058
NDUFB5	0.643960639690938	0.00175041622938624	-0.107320189433533	5.21983327057563
IL2RA	-3.71082985507601	0.00175041622938624	0.0786130748403151	-5.21978793621436
NELFA	-0.411579593348841	0.0017562646302218	-0.0814616892815261	-5.21682238753496
AMZ2	0.978671036474726	0.0017562646302218	-0.102542538281902	5.21674987966864
CHCHD7	0.503450077226634	0.00176422825811422	-0.057001495808179	5.2135285203597
ACSS1	1.33014209055624	0.00176470382275494	-0.0235201997428094	5.21265455996065
RILPL2	0.818219213425262	0.00176470382275494	-0.125783302277596	5.21225567263582
MRRF	0.507999608903187	0.00176470382275494	-0.105750291606285	5.21180084653601
ZNF714	0.927411218285544	0.00176653434767512	0.129124676523582	5.21066141872961
NPAT	0.657981590924591	0.00176795144238665	-0.10294824647023	5.20944627948879
FAM32A	-0.518626856196353	0.00176795144238665	-0.124534917513145	-5.2091422092463
STX18	0.632034008280059	0.0017810787648372	0.00286687152341081	5.20375862575103
ID2	-3.14122041616546	0.0017810787648372	0.228988277474704	-5.20369460928721
ARNTL	-1.0628360438539	0.00178172765404138	-0.00361146613588481	-5.20295885402841
SCAMP1	0.997812864316245	0.00179119372984999	0.302487232004225	5.19816692776269
CCS	-0.698430067044613	0.00179119372984999	-0.0921427882089612	-5.19813867660891
NUDT5	0.442976230989032	0.00179119372984999	-0.144121253071657	5.19813277275753
CFAP410	0.524631767387705	0.00179119372984999	-0.0502459781386682	5.19773280069354
ZNF451	0.678476955699228	0.00179433638429371	-0.0863137904507489	5.19575885834784
PRKRIP1	0.604394017324228	0.00179433638429371	-0.0952568226850659	5.19565703166041
RNF10	-0.366880359197373	0.00181847529442001	-0.163508611517886	-5.1871883544045
MGAT4B	0.607891280061469	0.00181913204521015	-0.169712252408869	5.18645906900321
FKBP15	-0.584105046259104	0.00182252959283073	-0.17565722591947	-5.18483506029267
TMEM104	-0.725759431144096	0.00182532961014216	0.209001457529868	-5.18340845498172
COX18	0.721746583480869	0.00182589506215325	-0.013766136067372	5.18269836959175
PSMD4	-0.393955057916172	0.00182589506215325	-0.175755192267649	-5.18219877917727
FSTL3	2.18328169318309	0.00183439864336187	0.217094254509032	5.1789237999087
SPINDOC	-0.579665303055449	0.00184069951395707	-0.153838147425672	-5.17634921434063
MFSD9	-1.13961880732133	0.00184069951395707	0.100150529627739	-5.17586292746761
TTC9C	-0.436391479531591	0.0018407495260891	-0.154165695645294	-5.17533633298827
ENO3	0.632767186762981	0.0018419829577262	0.0478495421278238	5.17369075119542
ST3GAL4	-1.45632075933737	0.0018419829577262	0.509110118238718	-5.17321412919412
TMEM70	0.538063015757705	0.0018419829577262	-0.0651844237313908	5.17303065574795
GPR63	-1.22530510270675	0.0018419829577262	0.0843813289062902	-5.1729010595123
ANKRD33B	-0.825389126449098	0.00184330870771422	-0.0393303735419384	-5.17196537231881
DTYMK	-1.08881227841616	0.00186077142702228	-0.165243660635384	-5.16585620349485
HCST	2.58128190345403	0.00187080093857111	0.294293118459857	5.16215707224858
LTB4R	1.79586566408123	0.00187084097518617	0.255806116857931	5.16127694081158
PDCL	-0.467929987096356	0.00187084097518617	-0.120337055963939	-5.16113203696197
DFFA	0.702696667249222	0.00188033707930611	-0.210350953335773	5.15762110794544
MAFK	-0.637400869693823	0.00188320953874153	-0.00800215123334791	-5.15621025873869
LYPLA2	-0.528794117908071	0.00189233423210023	-0.232060786137049	-5.15272456241271
ARID5A	-0.956674627976587	0.00189233423210023	-0.214803067072847	-5.15233386608968
OTULIN	-1.27130827219077	0.00189978884142845	-0.183908005726006	-5.1494212036475
LPCAT3	-0.83518183317608	0.00189978884142845	0.153711483979417	-5.14899536585257
GK	0.989388872353105	0.00190347963835342	0.501029628968184	5.14734190010728
CYHR1	-0.622109626148737	0.00190546861114709	-0.19146041168807	-5.14599562785017
ZSWIM7	-1.36209096062134	0.00190546861114709	0.378138563723565	-5.14571921824557
JAG1	-3.91987652834701	0.00190725814843869	0.0614899632007511	-5.14466162693961
MAN1B1	-0.696095798416801	0.00190841632191476	-0.226461585074733	-5.14380117557574
AP1S2	1.42953220536772	0.00190865274685667	-0.101758676758662	5.14322765149292
COA6	0.603243613281457	0.00190916655304372	-0.108800487349184	5.14256845049122
ISY1	0.525277523952575	0.00192200544279024	0.0647407150065327	5.13809689150937
WDR27	0.80159790703458	0.00192659756027178	0.0749855579374863	5.13553578239631
ZNF133	0.694202762229003	0.00192659756027178	0.0531331122514054	5.13522544429309
PYURF	0.460961640474133	0.00192659756027178	-0.250606154448499	5.1351885580864
GTF3C6	-0.608162647196068	0.00192786061633647	-0.199330829538884	-5.13430309090923
NR1H3	1.50413799135451	0.00194759805522119	0.616765292177419	5.1277738843613
MED10	0.61595798493999	0.00195260570417297	-0.207995032593606	5.12555479806513
RELCH	0.48852414631023	0.00195260570417297	-0.249141212473818	5.1252619599108
NAV1	-4.19808073042009	0.00197130878980403	0.278498860539472	-5.11912517213358
STAC3	1.88529879901231	0.00197231595396929	0.494681986464627	5.11832848611489
PRR33	-1.35861104772988	0.00197578873410524	-0.230820094016359	-5.11647285076815
CHP1	-0.633585699110466	0.00197578873410524	-0.27034694092342	-5.11630015463036
CHMP7	-0.862880344075873	0.00197783073634463	-0.204205326039935	-5.11519601581334
NEDD8	-0.438177697461163	0.00199259590663761	-0.259491354598666	-5.11030511123542
RGS9	-2.62379237373672	0.00201082865851928	0.0399941880331225	-5.10442901061873
JDP2	2.51801630646268	0.00201138828655055	0.29067355310303	5.10377313959071
MAP3K2	0.536847227839874	0.00201343302400466	-0.307200217755881	5.10258707793341
FTSJ3	-0.502475007435683	0.00201343302400466	-0.318833583398447	-5.10205392964579
GSPT1	0.60444974198299	0.00201343302400466	-0.322511053295149	5.10170109008125
AP003071.5	1.11979661694972	0.00202100430616123	0.049131827315505	5.09899410580395
IL12RB1	1.01762857268978	0.00202407172565038	-0.0609860934875162	5.09760912665318
TNFRSF13C	1.8867792776944	0.00203929921772424	-0.323043931378521	5.09223558894258
MFSD13A	-1.10877703161297	0.00203929921772424	0.325762943358077	-5.09220643924457
SFMBT2	-1.08047927365051	0.00204932392433763	-0.337192712701325	-5.08882416958296
TMEM64	0.677189457920423	0.00205037691098366	-0.164211911384632	5.088033835697
WDR45	-0.527222592548519	0.00207186299450974	-0.225519536167414	-5.08139658180076
SSU72	-0.442988122819208	0.00207423785702076	-0.361691400048738	-5.08023482645268
L2HGDH	0.724988219406839	0.00208439546937406	-0.0898493192964773	5.07686843111446
BCL2	1.1005447514444	0.00208464669418981	-0.352981797061212	5.0759179502742
BANF1	-0.669485688408382	0.00208464669418981	-0.35816304295847	-5.07582761032441
THEM4	-1.27915127686449	0.00208588724094952	-0.11809076671136	-5.07499262301205
NXT2	0.807545556408711	0.002098891063267	-0.12436552381031	5.07084552896059
ATE1	0.515177526133482	0.0021125478589863	-0.300901431249289	5.06654070705631
GTPBP4	0.668676874726124	0.00211561390742998	-0.386224076967593	5.06509851245323
YTHDF1	0.408285049547518	0.00211561390742998	-0.374597329047452	5.06472137834221
BTBD1	0.553010960862779	0.00211613234018916	-0.380413261041677	5.06409521341898
ZNF345	1.49181613699821	0.00212179773833707	0.386759360290728	5.06203908410167
CREBL2	0.797464471799181	0.00213979625682978	-0.325819068841922	5.05658467512052
C16orf58	0.652806919986397	0.00215309235674065	-0.33692061650647	5.05245847442751
THUMPD2	0.729499344982247	0.00215776715923497	-0.0517446004690907	5.05049777450684
R3HCC1	-0.460660968459003	0.00215776715923497	-0.281807643073109	-5.05022314354248
UBXN7	1.04005865796055	0.00216198683796276	-0.392990865770789	5.0485948344556
SMG6	-0.538162005435352	0.00216559433320789	-0.413460728627864	-5.04669356396539
TXNIP	1.50414513934466	0.00216559433320789	-0.408791313898875	5.0466575995247
PRPF6	0.553009085017581	0.00216894615450691	-0.41120433893175	5.0452527428625
EXOSC7	0.485067800672005	0.00216894615450691	-0.405807491445145	5.0447922132171
TERF2	0.352353106944525	0.00216894615450691	-0.365962068938443	5.04415788612221
CDR2	-0.832495568320623	0.00216894615450691	-0.402262827481231	-5.04384002697878
ROBO1	-4.04566028799129	0.00219078734805846	-0.0935616504397832	-5.03726377646561
TAPBPL	-0.837889707438129	0.00219078734805846	-0.421446539715406	-5.0369981350425
ENTPD5	0.525967092162411	0.00219208076529234	-0.222468332375438	5.03617632080671
SUPV3L1	0.487494841742392	0.00219628515518366	-0.370983738601304	5.0345757580161
SAMD8	0.518590436731529	0.00221047069403991	-0.412001605254432	5.02998341307683
GPN1	-0.445998087521421	0.00221047069403991	-0.446136071077047	-5.02979610644442
COG8	-0.405433855651975	0.00221047069403991	-0.363937021218189	-5.02937250202971
TLE4	-1.85912585092308	0.00221362371110346	-0.323772618182632	-5.02789867595762
NPHP4	1.31179268514553	0.00221362371110346	0.206903865425527	5.02733589950141
MRPL28	-0.480554142449024	0.00221362371110346	-0.454934924938499	-5.02680822266569
REXO2	-2.92749649019182	0.00221362371110346	0.122359309345102	-5.02664685196126
CLTA	-0.485206681365137	0.00223683789288053	-0.461896627525738	-5.02005100783274
ABR	-1.80644256830308	0.00224793600441193	0.139057653096199	-5.01660846051663
PRR12	-0.565153055074924	0.00224793600441193	-0.416073100115628	-5.01620604078255
SDHAF2	-0.539456449598776	0.00224827740504043	-0.175864704071236	-5.0156473465823
SPATA24	-0.758537719763699	0.00225150478425178	0.00636503071616534	-5.01433655882651
ZNF260	1.05456281083043	0.00225953804227743	-0.222853459884226	5.01177853247965
DNAH1	1.09734763494864	0.0022619226461926	-0.422906600821236	5.01069157437156
PTPN22	1.03646595721462	0.00226475284552807	-0.471494962253741	5.0094903389561
DUSP19	1.50501898450084	0.00226632660577733	0.366623235642329	5.00861551496249
AFF1	0.677255309401231	0.00228122180681631	-0.484254781389358	5.00430768601505
SF3B6	0.497249097311567	0.00228274890952051	-0.493476310560444	5.00318640089401
SDSL	-2.024987241221	0.00228274890952051	0.142141274766436	-5.00298275996537
ZNF771	-0.853840974668539	0.00228459917617464	0.189633779176508	-5.00204214399336
RBMX2	-0.415529058862884	0.00231487091109815	-0.416898825719794	-4.99386443935641
ZSCAN32	0.551689332039726	0.00231989217566636	-0.216377598384767	4.99213076405787
POLR2M	1.10678645265513	0.00232762290248673	0.00448283628166468	4.98971844679262
CHIC1	0.970814057210632	0.00234678928224033	-0.152014136531143	4.98445412170546
TAF8	0.588627827854497	0.00235270920082232	-0.296938203012347	4.98228480457879
ARID3B	-0.863160495484261	0.00235270920082232	-0.502672771716175	-4.9820537353827
RBM15	0.722794148952882	0.00236085421009881	-0.445567958678559	4.97956925005281
PPIL1	-0.646230925546985	0.00236765330973587	-0.528939615697285	-4.97742500393938
FGFR1OP	0.749543459452288	0.00237248386288441	-0.39729245675851	4.97577139422598
XKR6	1.74059873631248	0.00237623632107815	0.345179449874363	4.97438605440303
ZNF721	1.29331927256434	0.00238744059375904	0.220790728888315	4.97117482550342
RTF2	0.347396270572443	0.00238934316053965	-0.539701750295386	4.96978483348189
FTH1	1.16113462348917	0.00238934316053965	-0.548286801100835	4.9691309511217
CHURC1	-1.21987415249455	0.00238934316053965	-0.517132007172222	-4.9689071877256
TMCO4	3.11329549660877	0.00238934316053965	0.286912068847266	4.96839480400965
C8orf58	-1.02515268812093	0.00238934316053965	0.159797181573392	-4.96805270538886
CSF1	1.69736169880758	0.00238934316053965	-0.534555946069896	4.96795383041168
DDX18	0.503321717549096	0.00239059022806363	-0.558833057382802	4.96719095815073
NIPSNAP3A	0.855220731729958	0.00239341055281386	-0.285721299922081	4.96570776454868
LSM8	0.46716312172236	0.00239341055281386	-0.564165784367043	4.96553350271757
MIER1	0.660646753847117	0.00239341055281386	-0.55293741109667	4.96473109106303
ALDOA	0.555983803371378	0.00239341055281386	-0.509840906294857	4.96467415740759
MPHOSPH6	-0.520020785858265	0.00239624573436662	-0.257218141509257	-4.96352640399661
CPM	-1.36000975291006	0.00239885035114638	-0.147840547256465	-4.96243608115347
DPF2	-0.445619859966273	0.00240018152041454	-0.572202596807136	-4.96165677537697
GBP3	-1.28231931457102	0.00240123749878357	-0.469116127149713	-4.96094499773437
PPARGC1B	0.864745810797602	0.00240171571309436	-0.540061373960339	4.96037423661533
NCOA1	-1.57910725706039	0.00240347066936992	-0.560733699990213	-4.95949350283567
SNN	-0.858966912599371	0.00240456430076299	-0.568287909584381	-4.95877411200228
ZNF550	0.971862759593608	0.00240928215164742	-0.247823545184072	4.95646020742971
UPF2	0.51409333465314	0.00240928215164742	-0.580204033781782	4.95595145088901
SRP19	-0.496769326863481	0.00240928215164742	-0.477934911299393	-4.95590674659045
VKORC1L1	0.586493842281181	0.00240928215164742	-0.525145817605798	4.95581846041524
EMC4	0.438259380745516	0.00241545108892702	-0.542194344564104	4.95387352817292
CBLB	1.2714592909602	0.00241652156141455	-0.566437481343121	4.95316347296743
PIN4	-0.529005115852822	0.00242106647684503	-0.132340680451335	-4.95161555175612
C11orf24	-0.913938261430101	0.00243017488334589	-0.584776845339409	-4.94897317506345
SCCPDH	1.93956144811399	0.00243703612529357	-0.323623005249123	4.94687770804297
DCAF10	0.379882631732826	0.00245101517064859	-0.518335937233577	4.94309088562597
IL15RA	-1.44775113205605	0.00245214252800864	-0.492799638554754	-4.9423733891694
TTC21B	-0.543685013417523	0.00245389157601288	-0.474726039798524	-4.94150860718315
SS18L1	0.653477731064993	0.00245445729165012	-0.438050607619685	4.94092565453676
SLC1A4	-0.949873498312484	0.00246160084264176	-0.59675972888856	-4.93878260626921
WDR36	0.518060748362935	0.0024663170683202	-0.612672424257442	4.93721875233368
ATP11A	2.59439704247122	0.00248100186491719	-0.306885581178364	4.93319113061441
ZNF726	-1.69303192008492	0.00248100186491719	0.186726221900793	-4.93259143220508
ETFRF1	0.839220042710095	0.00248100186491719	-0.0353180286809334	4.93241475027439
MAT2B	0.48413346405127	0.00248100186491719	-0.624678765482843	4.93191190439415
SCLT1	0.526822988042572	0.00248100186491719	-0.469028737162133	4.931525304322
ZNF513	-0.481314475504985	0.00248287419089016	-0.518904119549844	-4.93064024151528
ABCF2	-0.646345374422048	0.00248400497939592	-0.561261130324532	-4.92986995245021
GEMIN6	-0.574003590530896	0.00248400497939592	-0.414043461380703	-4.92948517732859
XIAP	0.606901797799591	0.00249019108877338	-0.583825100332527	4.9275915621336
RIPOR1	-1.39376656806487	0.00250495904171796	-0.588228723806642	-4.92305051788016
GALK2	-0.633040659005222	0.00250495904171796	-0.406129907421057	-4.92281488566498
GRHL3	-2.92887848606898	0.00250495904171796	0.130471249997447	-4.92274146048879
SMU1	0.529695581297913	0.00250495904171796	-0.633709957000716	4.92211030055661
RASA2	0.539770644490436	0.00250495904171796	-0.427665933444659	4.92193141581181
SV2A	-1.31590154146011	0.00255186398942729	-0.523117369704462	-4.91069003023994
TYW5	0.537757870212796	0.00255524778176728	-0.464721733113853	4.9094777106227
C5orf15	0.570316537020751	0.00256048396491931	-0.658232888280275	4.90784583554037
NTMT1	-0.464415710577058	0.00260064690651053	-0.57358904134133	-4.89835455998067
JPT2	-0.735616767272218	0.00260982721078065	-0.684769937217481	-4.89586648454795
MPZL3	2.38202889993435	0.00261512080417407	0.179895344986543	4.89424944268239
NDUFS6	-0.454829766224577	0.00261860194373706	-0.658732291246562	-4.89303735900424
VMA21	0.636659965297128	0.00262883141971964	-0.626473317152398	4.89000690129344
PLPP1	-3.59136751875746	0.00262883141971964	0.00708166300573065	-4.88989514001374
SIRT3	0.824832529249547	0.00263211821254669	-0.530935386625822	4.88873137694761
ZNF671	1.09781030215773	0.00265181920486242	-0.213099502327297	4.88396311329742
SNAPIN	-0.499733288996518	0.00265424451214578	-0.624921063823266	-4.88299525097744
WSB2	-0.918792106737264	0.00265933757878655	-0.711068378175568	-4.88128838595982
ELOVL6	-0.914115159858083	0.00265933757878655	-0.560865791692954	-4.88100925502791
GUCY1B1	-2.67362991586993	0.00267635032622998	-0.626949882657625	-4.87655695682349
DUS2	0.53428997649298	0.00267635032622998	-0.601398150382502	4.8764363971736
PIP4P2	1.27529742689149	0.00270100483430675	-0.289423789210058	4.87068107394154
ZNF785	1.05696235220565	0.0027014615885796	-0.321576361020336	4.87014833733119
WTAP	-0.344558127041025	0.00270863709670494	-0.731469849579066	-4.86775718317575
DAG1	-0.86205412493245	0.00270863709670494	-0.703933262859	-4.86774162042143
PPTC7	0.807610299515815	0.00271465949617373	-0.738102475222835	4.86602016212252
ATP1A1	0.702281554830881	0.00271533634311465	-0.696616192848413	4.86544241017899
TYW3	1.38462230547845	0.00272192600127721	-0.641430681905684	4.86318634512035
IFT74	-0.812256768517887	0.00272192600127721	-0.459777415637285	-4.863171772503
NFKBIZ	-1.41624947466473	0.00272343271940486	-0.738495691893531	-4.86241883487048
SPOUT1	-0.809544898708032	0.00272893926579371	-0.118958743324425	-4.86068127584654
HPF1	-0.66486557621138	0.00272893926579371	-0.511302561598281	-4.86017013768594
PIGP	0.938190192356209	0.00272893926579371	-0.300042300500182	4.85995374734947
UCHL3	-0.698252116506758	0.00273690146196652	-0.651111835884538	-4.85730046448164
RAB38	-2.90477373970239	0.00273690146196652	-0.17996728988197	-4.85715250098232
TAX1BP3	-1.06258915168658	0.00273690146196652	0.0248953455262466	-4.85697423185169
TMOD1	2.24495433833532	0.00273761355674317	-0.206967512357007	4.85639380896002
RPN1	-0.653600663591842	0.00273942451513103	-0.736238163938224	-4.85558131456559
MRPS35	0.553566882515156	0.00274540617456172	-0.729780493504792	4.85388868930242
SHOX2	-3.50628451985351	0.00274749075451864	-0.360254963943873	-4.85302038294846
CYTH1	0.709757961032636	0.00274796238452715	-0.72796828375657	4.85249267408172
PQLC3	-1.07158503116957	0.00275048114535643	-0.470481112386214	-4.85153406593761
ATP2B4	-3.59572841487923	0.00275184141943473	-0.301703855679477	-4.85082009801712
C12orf29	0.810101884552885	0.00275277704709309	-0.342303155077483	4.84966074804069
APMAP	-0.685874000198608	0.00275277704709309	-0.761570317893957	-4.8496063257329
UFM1	0.771888223283524	0.00275277704709309	-0.76946774767098	4.84912704660483
CES2	0.501254751950431	0.00275277704709309	-0.741281847138636	4.84877021830711
TPST1	-1.44556028616728	0.00275277704709309	-0.183036893483486	-4.84849021142347
PHC2	-1.22551774008644	0.00276470679877495	-0.717738807634118	-4.84556084982423
MCRIP1	-0.619059596386287	0.00276794147800999	-0.733718598218535	-4.84407647250941
RMDN2	2.04090502655389	0.00276794147800999	-0.0385695408406388	4.84403387315162
EID1	0.574771126945883	0.00277150327347814	-0.769044521027858	4.84286498069274
PPP4C	-0.460050153301401	0.00278590984848134	-0.784793787129195	-4.83944031483499
ZNF680	0.954203114316111	0.00278787815767534	-0.188952269479513	4.83860788171943
RPS6KA1	-0.533941225468114	0.00279368866907359	-0.762205133763755	-4.83697984346645
CDC42BPB	-0.989853969159962	0.00281233778545792	-0.758781373021007	-4.8327082497419
AKR7A2	1.1461461825136	0.00281834217356056	-0.644669302243525	4.83105224932907
AMER1	-0.628148027560785	0.00283161728646423	-0.673075863324224	-4.82791290473843
RPL36	0.590206886263335	0.00283906369694405	-0.769042092606277	4.82597283219267
PTPN6	1.2902581056054	0.00285004291230453	-0.780596187886968	4.82332047778658
MFSD6	0.610159918713706	0.00285296850174868	-0.800102271389025	4.82144489922389
ARPP19	1.00030531993897	0.00285296850174868	-0.810488676671438	4.8210176578434
MAPK8IP3	0.634707217753399	0.00285296850174868	-0.809846459888285	4.82063733198593
CCDC157	-1.0523384152522	0.00285296850174868	0.125576866132352	-4.82048125828611
MAP7D1	-0.476232490845676	0.00285296850174868	-0.821088646892872	-4.81993550019911
TOR1B	-0.554152613000106	0.00285296850174868	-0.47848567479115	-4.8199134062843
CD79B	-0.735177532578225	0.00285296850174868	-0.822717964638447	-4.81978683334654
SMTN	-0.972168076123211	0.00285361741315509	-0.566677958827553	-4.81897516803687
CDPF1	0.859222868594999	0.00285361741315509	-0.331909262391257	4.8188181021284
DUSP22	0.895273379475233	0.00285988045738276	-0.814832741449114	4.81713339817328
GPS2	-0.704382357176355	0.00288088299029533	-0.80954277323272	-4.81248961017952
SEC23A	-0.629385787359856	0.00288441843364908	-0.839670011798908	-4.81124646878574
ZNF644	0.433700790782028	0.00288441843364908	-0.77117105517428	4.81094699761501
CCNB1IP1	1.03549921935719	0.0028877697779894	-0.821077261316447	4.80985983813549
PARVB	1.53474100477303	0.00289129245948301	-0.83329482415333	4.80873963610706
RNF227	1.22291681295612	0.00289130983979696	0.0314519613546356	4.80832010630906
RPAP1	-0.544443803000994	0.00289497609292296	-0.828378544779742	-4.80717287007725
NRIP1	-1.83210033399087	0.00291830469144699	-0.774528293895036	-4.80205862272484
TARSL2	2.79936122729701	0.00291830469144699	-0.0597888209720869	4.80098560451673
FBXO4	-0.728218199949107	0.00291830469144699	-0.579909961356623	-4.80093247342047
SCYL1	-0.595038605311401	0.00291830469144699	-0.855481249601734	-4.80054997834121
IL17RC	-1.82035096882674	0.00291830469144699	-0.179447605381302	-4.79992272739563
RAB28	-0.466599308556584	0.00291830469144699	-0.767572612632604	-4.79990504342113
PHKG2	-0.34120370686369	0.00291830469144699	-0.840797470099451	-4.79948611376843
FAM160A2	-0.435385664830007	0.00291830469144699	-0.816841514955684	-4.79905335376795
SYF2	0.550979998775605	0.00291830469144699	-0.83322380768896	4.79881471259949
SPTSSA	0.743601159234072	0.00293715376281616	-0.726845045393319	4.79468901917968
PALM2-AKAP2	1.99246554483813	0.00293727523663665	-0.848639844984703	4.79425312175315
GADD45G	-2.50833251188417	0.0029648784177166	-0.00561864929763711	-4.78832641636731
AKR1B1	-0.615243608182237	0.0029648784177166	-0.882815383717805	-4.78777103410535
MAPRE1	-0.569722392893122	0.0029648784177166	-0.883372690121787	-4.78762662499406
PPM1D	-0.509588204850338	0.00301061205867805	-0.698107922596443	-4.77839664421163
ELMO1	-0.780500764234923	0.00301200979896559	-0.899056484565437	-4.77766433232999
IRF5	1.15028817459698	0.00301200979896559	-0.891717031433553	4.77730948605282
ZSCAN9	0.462247590808648	0.00303294233458823	-0.657781405851481	4.7727016953116
RPL22	-0.794406895869719	0.00303294233458823	-0.884045843088283	-4.77250319405754
SAT2	-1.11824625644706	0.00303423539603381	-0.856368331436483	-4.77184908945294
RCN1	-0.679697032877207	0.00303459942007763	-0.873700186754931	-4.77096819911886
NCLN	-0.40717110665755	0.00303459942007763	-0.914711838410761	-4.77096350739281
EIF6	-0.404829050999007	0.00304044535958094	-0.91779171111928	-4.76944793645824
TATDN1	0.623757995007524	0.00304157200009846	-0.528757499625545	4.76882723586164
SMCHD1	0.611492140591775	0.00306527552393899	-0.920890409630486	4.7638884928108
MRTFA	-1.20644034732314	0.00306527552393899	-0.919138036269065	-4.76354636344758
ICAM1	-1.0009441722559	0.00306907267911235	-0.889693226114881	-4.76205757505577
TEX264	-0.429587199020125	0.00306907267911235	-0.867698708996774	-4.76202164401372
EARS2	0.60522690468873	0.0030805060425258	-0.886502294630848	4.75914888494612
ALOX12	0.779672843744466	0.0030805060425258	-0.241021577722426	4.75907164765654
TTN	1.65238795978367	0.00310383886140721	-0.884281086369996	4.75432767218794
PNPT1	0.661415068826578	0.00312000972701575	-0.932199969057108	4.75093593388731
AP5S1	-0.811785236968567	0.00312045666461002	-0.61459592486275	-4.75044928384004
MLYCD	-0.578953789679766	0.00312229324278991	-0.657869857094144	-4.74970710450093
TM9SF1	-0.779637702835014	0.00312448924499544	-0.15695815732791	-4.74889933869187
ABI1	0.454964630451636	0.00312461372119465	-0.953793944171829	4.74847303383437
IGIP	1.09220607415323	0.00312662919597805	-0.144183249091259	4.74769938619383
CHKB	0.847565530298458	0.00312800851677372	-0.55054220615065	4.74697860040703
CBFA2T3	2.11911288100382	0.00312800851677372	-0.677385557276204	4.74634062143537
ABCA7	-1.40296574430232	0.00312800851677372	-0.912468302105405	-4.74623842739056
AMOT	-1.7118815460679	0.00313273177392957	-0.538887693293288	-4.74496964710401
VASP	-0.573228099296159	0.00313534729476607	-0.9335629839789	-4.74368165054212
ZDHHC13	0.685239785560701	0.00313534729476607	-0.797948336276558	4.74357981345706
WDR91	1.54429244923289	0.00313534729476607	-0.950114868329497	4.74328632572077
FAM98B	0.336586772235024	0.00314916331748399	-0.963568561413609	4.74034947469319
PTP4A2	-0.821484602871181	0.00314916331748399	-0.946469850535819	-4.73995992497761
PRKAA1	0.637434851459071	0.00315154820580192	-0.936056150830659	4.73912515076511
PRPSAP2	0.86480447017077	0.00317015570010999	-0.97041780757896	4.73534542355674
NOL12	-0.809021374116218	0.00317070479044568	-0.734910016429126	-4.73481834787039
UBE3A	0.388767375560286	0.00317070479044568	-0.978736687159193	4.73444758287834
CGGBP1	0.41987086221414	0.00318485890683102	-0.980002530243738	4.73149228950565
RAD50	0.565915129003688	0.00318508034625604	-0.471636342022241	4.7310539802926
SETD7	-3.44657575687028	0.00318728431837995	-0.368361479545119	-4.72970368193493
TVP23B	1.2167620434268	0.00318728431837995	-0.44543435222986	4.72966956197178
RALBP1	-0.617713821824697	0.00318728431837995	-0.987129926493922	-4.72933986276285
HARBI1	-0.671714849059964	0.00318728431837995	-0.367522998946133	-4.72900649218563
ZBTB11	0.459270525180322	0.00318728431837995	-0.969070109199247	4.72866934638378
AGPAT5	0.914552051302624	0.00318921471057714	-0.977358498395862	4.72792527434031
SOWAHD	1.64032596326078	0.00319166874562134	-0.246839096207857	4.72708759143176
CXCL10	-4.59994197704144	0.00320229102213387	-0.645081422847514	-4.72440308376558
WASHC5	-0.387403717217719	0.00320229102213387	-0.98301354163892	-4.72438313866857
ZNF350	0.858597781742457	0.00320229102213387	-0.321192115975242	4.72399426119024
CLTB	-0.575623306615255	0.00321284869411302	-0.957346700820585	-4.72171131118521
KEAP1	-0.510547008250001	0.00321464888048854	-0.999461382267267	-4.72099525420266
MLST8	0.432161145556053	0.0032322877028835	-0.94199555718056	4.71746318170997
RNF135	-0.920845116559765	0.00325727078108464	-0.744973742527072	-4.71265566572357
TARBP1	1.83164009496527	0.00325882688650643	-0.986141290190815	4.71198820492565
NOC4L	-0.591241810541931	0.00327842279725852	-0.87795286493515	-4.70815959750108
BAG4	0.595826218195442	0.00328632119323267	-0.773614542299739	4.70638803080423
RNASET2	3.11825217718143	0.00329205652936495	-0.805473928021608	4.70499649340019
TMEM116	1.06760947042889	0.00329837386613822	-0.485724682494689	4.70319521199588
SLAMF7	2.508422008479	0.00329837386613822	-1.01545571364843	4.70311391316268
NEIL2	0.711357248150885	0.0032994533766565	-0.817508052012411	4.70253466523121
DNAJB1	-0.927010078023502	0.00331989033863804	-1.02689394524294	-4.69849612738472
PLA2G4C	2.85179488044327	0.00331989033863804	-0.31521722011832	4.69821626994518
TAF1C	0.459618288680515	0.00332067946870514	-1.03599428245651	4.69768930734329
PDSS2	-0.670095799895786	0.00332838909475919	-0.793577432095598	-4.695971236136
ANO8	-1.53253439357662	0.00334092662538054	-0.526264344226922	-4.69342910253601
ZNF791	0.608957105844572	0.00334787085498198	-0.971540965780578	4.69174465319896
TMEM248	0.507088652317039	0.00334787085498198	-1.0582420140748	4.69146129145798
TCEANC2	0.54158530876261	0.00335145641373123	-0.997644988928513	4.69041881215647
IGF1	-3.75898054251951	0.00335145641373123	-0.718555891973135	-4.68973532857581
MAEA	-0.478880262313664	0.00335145641373123	-1.05197994496015	-4.68968155432327
LMF2	-0.518359647309174	0.0033600773048635	-1.06202518957861	-4.68782336766832
TRAPPC4	-0.589745075241998	0.00337682099382933	-1.06199454874687	-4.68459203836063
ENTPD6	0.617931201822421	0.00338008407797725	-1.02300159486886	4.68365182701944
ZBTB24	-0.543332490271115	0.00340243141149616	-1.01100735685859	-4.67949644505934
SDHD	0.511409729505617	0.00340592205948308	-1.00158138936051	4.67852307239615
ARRB2	-0.862608851180036	0.00342275041432957	-1.07198790306638	-4.6753190289999
CLN6	1.64166911803065	0.00343042010097929	-0.758051994839946	4.67330556650989
KIF16B	-1.27211730554317	0.00343042010097929	-0.524536221328644	-4.67326712893623
GLOD4	-0.476078187009476	0.00343089351839329	-1.08572773804921	-4.67280231228133
HLA-B	-6.48978526481993	0.00343149095211154	-1.03171475719418	-4.67231713227624
ATRAID	0.735569535078811	0.00345603580698358	-1.08072583059973	4.66785995373116
BMPR1A	-1.05584004189616	0.00345663189779248	-0.588631141848169	-4.6673764160921
PIGL	1.27130231672089	0.00347930300996378	-0.887551607565086	4.66325830103124
MCPH1	0.440994592658424	0.00348649243560037	-1.01130812424321	4.66169532977926
BMP2K	-2.11188365923141	0.00348999048062352	-0.823315613484707	-4.66073873556591
NADSYN1	0.775118812890537	0.00349851468284388	-1.11212205878352	4.65896234780207
MMADHC	0.561769340656538	0.00349907916380196	-1.11688591496777	4.6584867716453
KDM8	-1.04947034517637	0.00350703715698712	-0.557373151243823	-4.65680694277249
MARCH6	0.693247052859219	0.00350812391126033	-1.11329191260742	4.65624720896243
UBE4A	-0.393192705348373	0.00352167017925752	-1.12322984424115	-4.65366531386752
ETFBKMT	-1.4464624933755	0.00352717189775263	-0.171462701726324	-4.65239233427722
NAXE	-0.448317135753891	0.00354526494775714	-1.10728953788926	-4.64909149582435
CD53	0.519019503598956	0.00356254234092903	-1.09689148884483	4.64554517586761
GNG5	-0.619200717749405	0.00356254234092903	-1.14018905866594	-4.64551139858064
THUMPD3	-0.444256329871176	0.00356254234092903	-1.13050103973655	-4.64517473509626
B4GALT5	-1.12228621658574	0.00357825524677705	-1.13910846214891	-4.64228465131274
DHRS4	-1.06172356721431	0.00358501946091053	-0.378840023492675	-4.64082753630304
DMKN	2.2756054363624	0.00358908001143821	-0.820477953785461	4.63980209029524
ZNF688	0.531045893776094	0.00360201384335085	-0.676280745841165	4.6373719454837
SIGIRR	-1.59007965722915	0.0036274036360026	-0.441003683165123	-4.63289804917797
KAZN	-4.08925969238771	0.0036274036360026	-0.497028232979326	-4.63253660287485
UBL5	-0.483027432784938	0.0036274036360026	-1.16482813924484	-4.6320249354031
AMPD2	-0.442536891371068	0.0036274036360026	-1.16661733927808	-4.63172419225494
FBH1	-0.341625269664751	0.0036274036360026	-1.16686902841147	-4.63140691809007
SHC1	-1.27435089850097	0.0036274036360026	-1.15477060617159	-4.63109661701492
ZNF48	-0.738970854156462	0.00363141334145811	-0.893488397182232	-4.630089422317
PNPLA2	0.694949682469499	0.00363933945363227	-0.982495366947946	4.62846999305846
TOP1MT	1.43093098625004	0.00364443774745406	-0.651718803027836	4.62723399926084
NBN	0.838967673723207	0.00364443774745406	-1.16778452287707	4.62691839642636
RSPH3	-0.712959297319512	0.00365196601371108	-0.564096266480303	-4.62536655249021
FTL	1.12281535047031	0.00367507898054342	-1.12731556354876	4.62139819640834
MRPS34	-0.422962195678498	0.0036789098376437	-1.17986063814042	-4.62042903603122
TRIB1	-2.05427661422888	0.00368023981791103	-1.12133916716152	-4.61984746200379
UBE2L3	0.745672007308643	0.00368137312012274	-0.880394193588023	4.61929664200891
MTRF1	0.672613327300511	0.00368219915668644	-0.937173982038412	4.61879363684777
COQ9	-0.44723289497257	0.00371648878128417	-1.18726220168192	-4.61314421341945
NT5C3A	0.79715737858425	0.00371671118915402	-1.14367556639954	4.61261050575155
RBMXL1	-0.713132543222709	0.00371671118915402	-0.671412465813497	-4.61236112738164
GON4L	0.360462237231919	0.00371879298205714	-1.1984595986214	4.61149980326016
ASB3	-0.625941200755491	0.00371879298205714	-1.06907585229902	-4.61104443805676
SPECC1	2.10045214999432	0.00371879298205714	-0.842265977706167	4.61092096644385
SPNS1	-0.45889533747219	0.00372157090163964	-1.08956675183595	-4.61012287608222
TRIM24	-0.758374868291825	0.00373258265091538	-1.12729859329094	-4.60806942748573
TUT7	0.609226139632321	0.0037391855859105	-1.21073862819477	4.60669154993658
EI24	-0.53707702383898	0.00374232396297072	-1.21354552207691	-4.60584198184025
SRGAP1	-2.97133437504812	0.0037435702040112	-0.445957967572365	-4.60512453405295
ZNF525	1.32307855522327	0.0037435702040112	-0.450594048947242	4.60455408990827
NISCH	-0.477905087674525	0.0037435702040112	-1.2120465754073	-4.60453669999539
RBM4	0.466778753781149	0.00374449837973237	-1.08065474616525	4.60402427409654
FAM118B	-0.599392423042412	0.00377343097667549	-0.965837608779399	-4.59917986092912
CHD2	0.643606055332969	0.00377343097667549	-1.20602250117539	4.59858144287263
WASHC1	-0.958006752146433	0.00377343097667549	-0.443482009681728	-4.59824585758096
ATAD5	0.913624317122845	0.00377343097667549	-1.11499441117106	4.59816602501795
PKNOX1	-0.681727735194235	0.00377725675773471	-0.973438591295507	-4.59722006429398
FKRP	-0.716493673829612	0.00378056823940113	-0.97925019126157	-4.59635228604947
TRIM45	-1.71101859843977	0.00378159497346386	-0.553320164619346	-4.59582842332906
TRAP1	0.499615635305533	0.00378268259066214	-1.22133461526514	4.59529571750416
PSMD1	-0.646182532855391	0.00379360142681641	-1.22058517939584	-4.59328909465805
THOC5	-0.477475106908192	0.00379962940637806	-1.19813947981646	-4.59201839988736
ABCB9	-1.55390500440191	0.00381307276052856	-0.399403730061835	-4.58964387249447
MLH1	0.627251313283379	0.00381884080900954	-1.21622723694958	4.5884172434146
CD46	0.484694186974224	0.00382478819391203	-1.23547739797972	4.58716563112594
ZNHIT2	-0.783923341012014	0.00383148008182359	-0.782218157827621	-4.58578631451232
IDNK	0.917742759025414	0.00383148008182359	-0.598824922411115	4.58543802624812
DIRC2	-1.27608960136485	0.00384102365773394	-0.376421158645388	-4.58365853426964
GOLM1	2.80859522672468	0.00386347821010784	-0.733105196809655	4.57998306343662
LPIN2	2.31254770595263	0.00387032062630515	-0.845920348677471	4.57861234204144
GEM	-2.42530469149907	0.00389349470846838	-0.699879176060506	-4.57485878230809
ACOT13	-0.5216384314825	0.00391763931628619	-1.22790004692861	-4.57098603622667
CCDC22	-0.513280157820441	0.00391987199268499	-1.1867064121006	-4.57029733356692
PRRT2	-1.91260044871984	0.00393653194081595	-0.482723097822785	-4.56747590975161
DPAGT1	-0.362790252624729	0.00393653194081595	-1.2389521951492	-4.56716190836047
CD320	-0.672062099710231	0.00394413967386058	-1.18237770708119	-4.56543077378875
RFX2	-1.09153910229585	0.00394413967386058	-0.738950537215868	-4.56533794923441
DDX51	-0.421412378048373	0.0039455720202428	-1.20568196992163	-4.56476785439377
FBXL3	0.58842521374986	0.00394627746838089	-1.18877146828588	4.56430250580062
SSR3	0.59862958441371	0.00396009890152598	-1.27542154063938	4.56195686309564
FNDC3B	-1.63913955919865	0.00396103443774185	-1.25540583288076	-4.56145952143811
SMIM19	0.71444581706923	0.00397667730223332	-1.10075974532756	4.55886256741453
C14orf28	1.26561606945356	0.00397888252681248	-0.421853889696601	4.558185502573
XYLT2	-0.974088253665963	0.00398192048584542	-1.22726727075677	-4.55703324158382
FARS2	-0.962032775817127	0.00398192048584542	-0.872708555077016	-4.55702795653304
PKD2	0.843473036438044	0.00398571071985177	-0.922682841796759	4.55612672896504
C19orf12	0.545846797114285	0.00400400789134205	-1.19482353855276	4.55289507707544
UNC119B	-0.390889728619239	0.00400400789134205	-1.31153395972928	-4.55280846995215
CAMKK1	1.28566411739646	0.00400472897808347	-0.360519952438864	4.55234510477051
STX7	1.35690326915757	0.00401162224120543	-1.30166444949789	4.55100989645879
SNF8	-0.44606272534442	0.00401483682255499	-1.30895532833065	-4.5501953931445
NAPB	0.788072143437168	0.00401808023665576	-1.15205757414128	4.54937746618933
NUP43	0.554928927191821	0.0040212656085985	-1.26707918244343	4.54827133321539
ELL2	-1.24922540554543	0.0040212656085985	-1.30996325618094	-4.54807369253532
GAS8	-1.41726957651821	0.0040212656085985	-0.813617856502661	-4.5478483821082
HYAL2	-0.731771619479662	0.00402469886041391	-0.858428981948107	-4.54700553056248
BTBD2	0.548153435026579	0.00405485603263288	-1.32285852433471	4.54242005931007
RASA1	0.901396568412697	0.00406936158860271	-1.32340370856438	4.5400399623066
ATXN7L3	-0.489152125674245	0.00407728614540333	-1.33531772175279	-4.53853701281708
GMFB	0.577595255598792	0.00407728614540333	-1.32940922187225	4.53822179169425
MEA1	-0.330964555378266	0.00410183523568765	-1.32096077430521	-4.5344672482938
PRKAR2A	-0.651310649317667	0.00410715175043779	-1.33043872023971	-4.53337660186758
TMEM69	0.622904770060095	0.00412206826538351	-1.29977328349555	4.5309684468358
TNFSF10	-1.48905350583846	0.00412880779641606	-1.19253842491917	-4.52968717238322
BORCS8	-0.39463550267564	0.00413597249344924	-1.13579603932779	-4.52834961523216
MCRIP2	0.589684709198852	0.00413694553334728	-1.30827250750156	4.52785973452398
ZNF594	1.13515907686272	0.00414132722227753	-1.02263685835306	4.52680934629877
LBX2	-1.416803130987	0.00414132722227753	-0.430738828788904	-4.52654817103019
TEX22	-2.14932697556059	0.00415106202911152	-0.434299436621646	-4.52486464002887
GABPB2	0.696063981310133	0.00415759754055101	-1.00620307730807	4.52361945061741
ZFP82	2.16045822309214	0.00420674544188162	-0.540027593210327	4.51644922992139
NME7	-0.891408083028492	0.00420674544188162	-0.886961115030978	-4.51626726301315
SEC62	0.819255293096048	0.00421924793416394	-1.37739046019987	4.51423576621507
NPNT	3.17275679569155	0.00422160354192949	-0.926407664190876	4.51329562893306
SLC25A38	-0.509926590208881	0.00422160354192949	-1.34582224266811	-4.51321127706194
ITPR3	1.1734979694157	0.00423072922069124	-1.37553166881886	4.51142987448634
BRD1	0.538367201690439	0.00423072922069124	-1.36414680535477	4.51128339916498
TANGO2	-0.556891092373985	0.00423784279402938	-1.27257819834771	-4.50998086140793
TRAFD1	-0.838798750905104	0.0042386507208277	-1.37524098572327	-4.50951970533946
PNO1	-0.654119495898104	0.00423957732154424	-1.31556705263738	-4.50904299873995
ZNF627	0.640536655979966	0.00424051888108371	-1.04061085191031	4.50856456398208
HIPK2	1.90765651980365	0.00425698009000864	-1.38054637135989	4.50602421429719
SNX5	0.802559420567089	0.00426869545803169	-1.38381682305668	4.50412021420908
RCOR3	0.562641214521082	0.00427196376667477	-1.32347705419425	4.50327384329394
GBE1	1.88644309714986	0.00427196376667477	-1.37456155362319	4.50298391355059
ZNF691	0.580457058688575	0.00429369318633916	-1.03041718012793	4.49976864838515
GAMT	-1.59222782498962	0.00429547157551747	-1.15879373612719	-4.49918347533062
SNAP23	0.47117387144885	0.00431548414902892	-1.4112966446284	4.49620953552129
RSL1D1	0.434754297480451	0.00433077685626188	-1.39350873872211	4.49351894625116
STRAP	-0.432822413270779	0.00433077685626188	-1.40761944113194	-4.49351229804748
ACAT1	0.505329334626589	0.00434675451321799	-1.42147184969918	4.49108478452178
RAB3GAP2	0.987237746354086	0.00434787111524431	-1.41504734011615	4.49058974155295
MRPS25	0.560302793458408	0.00436978419681145	-1.395515325464	4.48736189136617
LATS2	1.71168106535478	0.00436978419681145	-0.837977015598527	4.48705524414925
ADPRM	0.676390335504168	0.00437619882312599	-0.734053914071437	4.48583589462224
SPINT2	-2.18739987152792	0.00437619882312599	-1.22741813749379	-4.48552959256676
MTHFS	-0.699662849330295	0.00438622770523671	-0.701794631881178	-4.48389021342972
SERPINH1	1.00645870067824	0.00441222796669291	-1.26304397330362	4.4801015558035
GGH	2.39341471273323	0.00441222796669291	-0.82278685297991	4.4798619619305
TRAF3IP3	0.802318513045341	0.00443738570719312	-1.44470344498505	4.4763011984074
ZSCAN29	0.374371170289323	0.00443738570719312	-1.40076670297941	4.47590830344553
PIK3C2B	-1.20440766037601	0.00443738570719312	-1.44274032867147	-4.47561456185479
ERV3-1	0.910431246612373	0.00447130935321687	-0.955210187776755	4.47097724143152
PIGBOS1	-0.797858701504726	0.00447485675094801	-0.824361560051413	-4.47018350081392
TNRC6C	-1.29961826450851	0.00449538322210406	-1.07965503826508	-4.46725953974617
PEX6	0.726888020497224	0.00449695252182124	-1.40960478021482	4.46671642755899
PTAFR	4.20402687261352	0.00451211250925282	-0.74611896878136	4.46447534787974
NDUFC2	0.493142477572995	0.00451418360709616	-1.01271772036683	4.46386367422816
TBC1D31	-0.563301489909739	0.00451418360709616	-1.23139525324874	-4.46292091403182
PPP1R15B	-0.464805556105994	0.00451418360709616	-1.46976439554039	-4.46273508992102
IL17RA	-1.60475597878928	0.00451418360709616	-1.33272560331607	-4.46253906283552
MCEE	1.08418666250264	0.00451418360709616	-0.922826199115955	4.46248873549892
NUDT13	-0.935072490975182	0.00454503498741326	-0.925681789234397	-4.45788250283972
SMO	-1.55630582696916	0.00454503498741326	-1.25133313091718	-4.45776104547217
PLEKHA7	2.82840413207002	0.00454503498741326	-0.706249353000858	4.45729778669169
SREK1	0.560710549953495	0.00454503498741326	-1.48282334742589	4.45727722110601
ZBTB40	0.345965064817307	0.00454794360672431	-1.48089767067791	4.45640055205277
KLF10	1.21174078422909	0.00454794360672431	-1.44666049330357	4.45622944146705
VPS18	-0.592396833185137	0.00455343065366128	-1.44866632741686	-4.45520750109308
ATP6V1C2	-1.95134237119426	0.00455947996680902	-0.739792543615173	-4.4536233853909
EID3	-1.22534119227029	0.00455947996680902	-0.713477797283398	-4.45360382718608
RNF111	0.398048049720268	0.00455947996680902	-1.47223115570534	4.45343127357395
MDFIC	0.565639836388484	0.00456334494822561	-1.47565874295815	4.45261198281364
ZNF569	1.51539775410107	0.00456550951394274	-0.689413549249041	4.45200279676905
TMEM199	-0.420366170467469	0.00457455480383387	-1.41676690765682	-4.45024853295387
PNOC	2.10100392948235	0.00457455480383387	-1.19580392663	4.45020539624127
RBM39	0.326816094105155	0.00457595977160788	-1.46792853378203	4.44969093257736
NAGA	0.724722186570943	0.00458641034549391	-1.4670476731114	4.44806659300497
PJA1	-0.743841952537425	0.0045973537630829	-1.20037500818942	-4.44630333299487
HADHA	0.52478856125621	0.0045973537630829	-1.48424926967961	4.44604422569027
IL7R	-4.46594227896327	0.00460009615238512	-0.669757702779203	-4.44536811539791
ZBTB25	1.10047282937769	0.00460090914268326	-1.4244023597822	4.44492814504826
CENPV	-1.05088264590952	0.00462213340395212	-1.47509367490017	-4.44167511329373
HLA-A	-6.24061271251388	0.00462213340395212	-1.40084780232465	-4.44166046615216
TEFM	-0.447081064685285	0.0046223073306054	-1.22704841485248	-4.44129939990513
C5orf24	0.650745538821765	0.00462564372266295	-1.43087684693578	4.44052041612512
ETV6	0.917992086247082	0.00462564372266295	-1.38515801297569	4.44020514630235
BBIP1	0.885048019827109	0.00462564372266295	-1.17988351401227	4.43987542264942
NEDD9	1.81444429143191	0.00463367436039344	-1.47616018376731	4.43856158842324
EGR3	1.92205695002639	0.00465301771522711	-1.28474970306461	4.43588206164055
CAPN1	-0.526670391121664	0.00467011325374039	-1.50627635104825	-4.4334832493959
CAMTA2	-0.568873200421366	0.00467525081542544	-1.53057641391347	-4.43252734883354
STX1B	2.6147444167031	0.00468431148053419	-0.589578861662201	4.43069862927777
NONO	-0.401905251949243	0.00468431148053419	-1.50168598777329	-4.43049628159744
GRN	0.926671349375619	0.00468431148053419	-1.50352592374997	4.43042634817196
DDA1	-0.360907045007709	0.00468548345566157	-1.50218944162392	-4.42994844341586
ATF7	-0.431836511211713	0.00468998364670965	-1.50643698959515	-4.42907212621444
ZNF331	1.24643338527001	0.0047090408541185	-0.969646549418847	4.42645810323163
PPP1R3F	1.04601959069628	0.00471409648344501	-0.795270493112441	4.42551893817075
ASPSCR1	-0.443754081520648	0.0047479349541615	-1.4272597268515	-4.4211673849207
NUP98	-0.365117874956137	0.00475154062118335	-1.54130494879754	-4.42040513212035
EZR	0.67250012444703	0.00475789215870822	-1.51826840123423	4.41931946495048
UQCC1	0.456848539742911	0.00476510706927412	-1.54709336204521	4.41813339504503
RTL8C	-0.8785488333101	0.004771189091804	-1.45634562915561	-4.41708212523869
PEX3	0.415720904079555	0.00477709406845322	-1.35882509867178	4.4160528366433
FAM214B	-0.950363792139076	0.00477893630467433	-1.42251225020563	-4.41550144195897
MRPL34	-0.470516399253348	0.00478103403855523	-1.51001521301403	-4.41492036875577
CARF	0.876731831332457	0.0048162853098703	-1.28948836492684	4.41045613031878
MTHFD2L	0.975734955783244	0.0048162853098703	-1.01507084986892	4.41013062736128
RYK	0.843481719305683	0.00482179201381276	-1.26272838224107	4.40915563348807
ZNF527	1.31361511457264	0.00482237062318176	-0.747942094775497	4.40849828281898
FRMD8	-0.568850598881669	0.00482237062318176	-1.57546379848926	-4.40842071950314
PTCD1	-0.751285109215871	0.00487151432557702	-0.860124460321764	-4.40240248913135
LLPH	-0.486603388585631	0.00488106669585573	-1.36348184088192	-4.40097128070053
AIP	0.763453072916318	0.00489403813953595	-1.5894544102831	4.39910912260803
HELZ	0.6170454458497	0.00489403813953595	-1.58257690746232	4.39881818074515
RHOBTB2	2.01480519093154	0.00489628459518114	-1.42585030112052	4.39822850788705
PSIP1	1.48900321341127	0.00490420018035013	-1.58137166436984	4.3969910273655
SMARCC2	-0.303459628076329	0.00491904374251497	-1.58926059866143	-4.39468260760535
KPNA5	0.968820313206189	0.00491904374251497	-1.09373327947324	4.39463381450283
UMAD1	0.868565178304034	0.00494764289757182	-1.08752534233247	4.39105468575213
DDX6	-0.370337600424075	0.00497632718939278	-1.59039314547396	-4.38748574424478
MCUB	-0.592072245630627	0.00499806540569439	-1.59130188537945	-4.38471400903366
RNF34	-0.613289271066661	0.00499926391509482	-1.61666858096418	-4.38424896381411
TMEM127	-0.581071226961324	0.00500736654416625	-1.62251558379671	-4.38278050139352
CD27	3.15093496714024	0.00500736654416625	-1.29316167761773	4.38268134103649
CNOT2	0.334637143088184	0.00501173511760597	-1.62372309065791	4.38177942426541
PIP4K2C	-0.626292833338193	0.00501173511760597	-1.59717863347979	-4.38153303390936
IKBKE	-0.847110680486577	0.00502148501721709	-1.60455271475499	-4.37976441377246
MAN2C1	0.621995055015788	0.00502148501721709	-1.62099053606983	4.37959433963826
ODF2	-0.645243926603	0.00502148501721709	-1.62785723872472	-4.37945653169401
CBX4	-1.15884108041406	0.00502818430180042	-1.50446928423076	-4.37838122584301
TARBP2	-0.439448458241382	0.00502906950894745	-1.5500209775166	-4.37795379387432
AGBL3	1.10566680394013	0.00504249786022376	-0.913162610212483	4.37613285614617
UBA2	0.352574366650987	0.00504392458876644	-1.63698809819363	4.37509865322092
PPP2R5A	0.547813342534002	0.00504392458876644	-1.61420765348338	4.37494461742586
USF1	-0.478911125519851	0.00504392458876644	-1.63444599581065	-4.37438491814945
BTAF1	0.866787277491957	0.00504392458876644	-1.5997828779104	4.37431257440816
SETD6	0.80882226728049	0.00504392458876644	-1.29932696541424	4.37419445661632
FDX1	-0.615378360411856	0.00504392458876644	-1.45483758575032	-4.37400668472768
DYNC1H1	-0.662156781675165	0.00505629390211295	-1.59900946047874	-4.3723091194017
APLP2	-1.29519084973837	0.00507498375725561	-1.59133378125043	-4.36970087125039
CLIP4	2.30617947622313	0.00507498375725561	-1.42150524034721	4.36959140461217
DCAF17	0.835795440470339	0.00508041447947462	-1.58306455644734	4.36866660217854
PEMT	-0.903827211740582	0.00508448071231518	-1.21854787563872	-4.36789275189463
AP1M1	-0.458049102253786	0.0050956077342146	-1.65394220516955	-4.36634405926855
C19orf54	-0.482488423721253	0.00510783239632622	-1.62636697411069	-4.36467821225648
ARL14EP	0.491948769339881	0.00514724359323135	-1.594945105359	4.36005545574128
CSKMT	-0.990059779280585	0.00516660175463014	-0.954582579877329	-4.35763190107275
PGAM5	-0.573998601906426	0.00519556959140178	-1.63994296416165	-4.35418230609453
MKKS	-0.578822043212487	0.00520155090155169	-1.28775221440363	-4.35296348402048
ITGAE	1.55430286699859	0.00520155090155169	-1.06394104435324	4.35288975497964
CLEC17A	3.32838885720381	0.0052019809419329	-1.45895113266954	4.35249332005933
PMM2	-0.588817532165598	0.0052019809419329	-1.67842806343342	-4.35219467421562
H2AFX	-1.10719324635336	0.00521726378227909	-1.5653811773023	-4.35023170231346
ADCK1	-0.981854226140869	0.0052179726972859	-1.06682034534165	-4.34983188316361
AIMP2	-0.598253513061168	0.00521995256570339	-1.53775053204205	-4.34897801174168
AP002990.1	0.679532883633084	0.00521995256570339	-1.6683878160095	4.34882274226264
SP100	0.490645590902336	0.00521995256570339	-1.66344832506521	4.34864939234639
APBB1IP	2.33773336474954	0.00522085113121637	-1.59542345375191	4.34812804608967
TIRAP	-0.762750043464166	0.00522085113121637	-1.26356803585497	-4.34790717032959
TXNL4A	0.427677647684951	0.00525363189494968	-1.67801432066888	4.34408898477671
DCAF16	0.710759304877067	0.00525704864130772	-1.66200193123907	4.34312966041401
LRIG1	-2.07637563104843	0.00525704864130772	-1.46517274250681	-4.3430812000454
FPGT	0.685604800879684	0.00526392472302007	-1.30061111003786	4.34202931729873
KIF7	-2.05405143284663	0.00528492072969742	-1.0498394556036	-4.33948517116077
SVBP	-0.675989331644282	0.00530176218826254	-1.16383492352022	-4.33738763388549
CEP152	0.881237069261704	0.00530525546866422	-1.57849688500581	4.33668894140004
LRRFIP1	0.570122438777609	0.00530525546866422	-1.70260868407147	4.33637739001043
ADAM10	0.523793943003652	0.00530932967771347	-1.70655137238458	4.33562795033963
ARHGAP10	-0.998805763116442	0.00531954586627776	-1.70389737235448	-4.3342343782684
NDOR1	-0.607076487403418	0.00532511608341164	-1.66558935922962	-4.33332978175875
SLC35A5	0.468784128061634	0.00533142324357654	-1.56552393794379	4.33227912967274
NDUFV2	0.497277999745966	0.00533142324357654	-1.71475020688546	4.33202870432148
HIF1AN	-0.356955406561276	0.00533522487381537	-1.68047072844514	-4.33126087279646
PLAA	-0.344089588079549	0.00533522487381537	-1.70260797774902	-4.33099119255666
N4BP2	0.853777537226857	0.00534174333577241	-1.6062917912983	4.32999038183176
CEP70	-3.11392800804666	0.00534517782145351	-0.877931310918505	-4.32929772082332
ABTB2	-2.3737597459594	0.00534517782145351	-1.43718271572752	-4.32899318944617
ZNF232	0.804524574343257	0.00535321276755176	-1.21873483324868	4.32771975768772
CARD11	2.15885393320317	0.00535321276755176	-1.6597003565491	4.32751746459793
KLC1	-0.431340504779762	0.00535632741029767	-1.71379798934164	-4.32676068988308
EXOC5	0.421261659246855	0.00535632741029767	-1.7270943882186	4.32655596348259
TMEM209	0.597052225554627	0.00535844731182588	-1.61984158288058	4.32570575056494
RGS10	2.89204030672536	0.00535844731182588	-1.56374044452841	4.32559143024991
TAGAP	-2.16959497945425	0.00535844731182588	-1.29660709771811	-4.32538109022799
BLVRA	-0.797456785961783	0.00538287877547418	-1.73190457237415	-4.32235444409419
SLC2A3	1.08220400982256	0.00538287877547418	-1.71426487448468	4.32220921342549
ATP8B2	-1.20754380093711	0.00539526454910006	-1.69104015237612	-4.32061053396017
MFSD3	-0.8030616231151	0.00540877444060898	-1.44741863177768	-4.31889926802674
CXCL16	-2.93278096726554	0.0054230385145275	-0.881601530312628	-4.31711432751066
C9orf3	1.06692102745515	0.00542394610453695	-1.03499107622435	4.3167044415605
LIMD1	1.03970909765808	0.00542800680208703	-1.67732937510688	4.31597089772312
NCKAP1	2.34080024488274	0.00543363770356078	-1.16661795364256	4.31507680133765
ARMC9	1.54031415632979	0.00545796482368236	-1.42730435920785	4.31227137482728
TBC1D4	0.84395450495068	0.00545830338202535	-1.74589223517341	4.31192101851284
TGFB1	0.513062740828954	0.00546635109683019	-1.75211373627767	4.31078450425601
TSPAN4	-1.2859901986493	0.00548027925677207	-1.09379768086608	-4.30905134111017
ARHGAP17	1.19198899606101	0.00549520643610586	-1.75435700041553	4.30722087069031
ECHDC1	1.05853065252823	0.00549740802237872	-1.69865332775424	4.30668277409155
APEH	0.42259535464665	0.00551605221286585	-1.76886780545201	4.3044822263667
SIMC1	1.65698182082893	0.00552482574849811	-0.965576190837135	4.30328256724196
CTSS	0.85103093576506	0.00553336120980108	-1.7691096620085	4.30205476210345
CDH24	-2.2394502708585	0.00553336120980108	-1.22427101129818	-4.30179438019304
EIF3J	0.488607824623368	0.00553390635790137	-1.77128483246908	4.30142554589143
NOL7	-0.437353552417814	0.0055497601781311	-1.7770242820022	-4.29940729118932
ACAP1	0.510494282764621	0.0055497601781311	-1.76645168578377	4.29891157827141
ARHGEF7	0.803040343295838	0.0055497601781311	-1.77102290495719	4.29889193415032
EIF2B4	-0.584486995345926	0.0055506615602106	-1.72880020133447	-4.29848830635522
COMMD6	0.538691286087492	0.00557093168251888	-1.77836654277697	4.29614608097048
WIPF2	-0.45640855535447	0.00559411227457666	-1.72763168821017	-4.29352211819465
DGKD	1.79895768825423	0.00560158454761569	-1.74724234688021	4.29246666788098
SLC35A4	-0.552888248702367	0.0056058264467221	-1.77382587364213	-4.29173303468445
METTL4	0.771246844430689	0.00561395177802986	-1.35923036727597	4.2906148739055
EDEM1	0.576889474123982	0.00563013418600597	-1.75565727184137	4.28870133532147
ZNF780A	0.472640853088124	0.00563687895533667	-1.65197940379549	4.28772345810477
ATP5MC1	-0.563431160478808	0.00563911778554619	-1.79931526734465	-4.28719095830662
B4GALT7	-0.542386195930701	0.00563953731475732	-1.71757271352443	-4.28683817267518
NT5C2	-0.58866140783812	0.00564198604409288	-1.77315944748253	-4.28628545980188
NLE1	-0.740934852927678	0.00564605024349495	-1.72506936862164	-4.285573861411
C3orf58	1.04059763868599	0.00565025969773447	-1.46203865954105	4.28466887529566
UHRF1BP1L	-0.691709646868315	0.00565025969773447	-1.76323119611321	-4.28447625997853
HGF	-3.76770812508477	0.00565025969773447	-1.07279758129294	-4.28422732244617
SELENON	-1.75741990981784	0.00565317729924406	-0.955141146645194	-4.28362989569339
MGLL	-0.787374303351369	0.00565847295397097	-1.77528252010134	-4.28279902604121
RCC1L	0.563023251022283	0.00565928866064868	-1.80822141601597	4.28202093801404
NPHP3	1.19164016611319	0.00565928866064868	-1.10247222110654	4.28179048713138
SNAP29	-0.417951560347305	0.00565928866064868	-1.76181821430912	-4.28178962519722
CRACR2A	0.882612446073685	0.00566596750006666	-1.3731757310596	4.28072549957739
FAM114A2	-0.356155033640438	0.00566596750006666	-1.76652132621653	-4.28051513787313
ABTB1	-1.26398542506979	0.00567204885611745	-1.71583950796794	-4.27960961183809
ATRN	0.333602555957586	0.00569237726692358	-1.7301411212212	4.27712124966122
NCKIPSD	1.15393536687345	0.00569237726692358	-1.63448102537756	4.27700303416762
PRADC1	-1.06445389424673	0.00570472043698479	-1.39548179530256	-4.27549045254419
ICA1	-2.52622133675399	0.00572660246019828	-1.31158072055666	-4.27305415952482
EIF3H	0.600214422870648	0.00572820444493393	-1.79293343652699	4.27232246735838
ZNF570	1.19125160684127	0.00572820444493393	-1.05716786803338	4.2722828481245
PYROXD2	-3.3059555240849	0.00574019204104917	-1.16044277474429	-4.27081334934272
MARK3	-0.376467248477195	0.00574848163990852	-1.83331369338209	-4.26970394423996
THADA	-0.592412733433386	0.0057840842527108	-1.79854059489153	-4.26596606572479
SLC30A7	0.617718443870892	0.00578433124906334	-1.7676658700236	4.26563531732651
FAM161A	1.56300694877044	0.00580389047088361	-1.33273603974368	4.26345322138145
COPS6	-0.324737649404381	0.00582006929825521	-1.84781059814746	-4.26160040133886
NDUFB11	0.352702370573506	0.00582459547861333	-1.84315911765663	4.26065412262042
RBM34	0.629352045466889	0.00582459547861333	-1.26479327627551	4.26055596622299
DHX40	0.644221559328355	0.00583803818952388	-1.67839929087402	4.25896968018288
CALM1	-0.571750726062856	0.00583841459134899	-1.82693794414472	-4.25862800368907
TMEM154	1.68951203863547	0.00585974703804992	-1.29685491910115	4.25612085402861
ATMIN	-0.33548539075204	0.00585974703804992	-1.83632714107234	-4.2559916930573
ZNF10	2.03953940457831	0.00587966518216369	-0.949083222769927	4.25365705595979
RAB23	-0.513676829401593	0.00587966518216369	-1.36717857903068	-4.25349736589498
SLC12A4	0.588353877829805	0.0058953834474697	-1.85025029979995	4.25162050053321
U2SURP	0.495693682414978	0.0058953834474697	-1.84908717144309	4.25140574809378
PHLDA3	-1.29401703401768	0.00589700178398015	-1.64897710824302	-4.25094885086714
TYK2	-0.550011761384287	0.00589897147895877	-1.82658415483382	-4.25045911601488
NOP10	0.427293237545768	0.00591772763382056	-1.86912655308597	4.24828895940275
CWF19L2	-0.450796426218552	0.00591772763382056	-1.73489077221152	-4.24808912166887
MTFR1	-0.642410070126489	0.00592046531839931	-1.65585934745311	-4.24741011667912
TSSC4	-0.486884339079295	0.00592046531839931	-1.75868619105746	-4.24722498955523
BRI3BP	0.798574538863821	0.00592926422606835	-1.87301825969301	4.24609746688695
STUB1	-0.382642848049737	0.00593004283765588	-1.79429276577829	-4.24548794589471
PTGES3L	-1.57109389103741	0.00593004283765588	-1.09988879521315	-4.24541820780069
ADGRL1	-1.05320822971744	0.00595751625120957	-1.26377916897521	-4.24255090082779
PHF2	0.595616445577541	0.00596135599770936	-1.82453145481017	4.24189075810197
COL9A2	1.11250040690937	0.00596731051404671	-1.8783609120117	4.24103442297275
FAM172A	0.5131540433524	0.005973961185888	-1.53183775654174	4.24011421165731
C2CD2	1.54427679786503	0.00598446812523895	-1.57897850622459	4.23864919673424
ETFDH	0.733069520622549	0.00598446812523895	-1.72992457767243	4.23853540959068
RAP1A	0.521339891927108	0.00600645265528876	-1.87851090804237	4.23620008856795
ATP1B1	-2.69582510605942	0.00600912966788539	-1.83916802599907	-4.23565138929305
SNRPD1	0.658794956949187	0.00601182231439709	-1.88458974945956	4.23510154091512
PYGB	-0.449838744292252	0.00601614052467835	-1.89785540266159	-4.23440214959381
TMBIM4	0.985084945509619	0.00601614636069116	-1.36980472053477	4.23410052186997
RBBP9	-0.726689172619751	0.00603678413594877	-1.63836657021885	-4.23190101439383
NUDT16L1	-0.395758891898419	0.00604279940047086	-1.82644938320184	-4.23104819389076
FYTTD1	-0.999820257383147	0.00605236014276104	-1.9010086522051	-4.22987132024274
QSOX1	-0.881028959495595	0.0060524060191341	-1.89329387836193	-4.22956676655232
ZNF561	0.860891403852738	0.00605516321787936	-1.66063403713134	4.22901413571511
FSBP	1.08786513402022	0.00605963467400895	-1.46468671860884	4.22815159840599
WBP1	-0.708804414083279	0.00605963467400895	-1.81315337275144	-4.22800514656036
JMJD8	-0.470810633826916	0.00608940554252974	-1.68779838224855	-4.22498945333289
CDK5RAP2	0.492132431153524	0.00609624689251563	-1.91370187425116	4.22406781355533
PPFIBP2	1.27033327609165	0.00610693821606147	-1.84410010077869	4.22279767780732
ZNF532	2.47323088640597	0.00611162539084725	-1.04851344493451	4.22207351836317
AK4	-0.980608191594882	0.00613093412834566	-1.91734083556557	-4.22002710372371
LRRC8D	1.74722559313499	0.00613553788262128	-1.50790863582313	4.21931258572284
ZBTB17	-0.474538244104506	0.00615805495178359	-1.88870547744408	-4.21670083840903
ADRM1	-0.509278706747067	0.00615805495178359	-1.93078779399946	-4.21668667149897
IFT80	0.921969398973126	0.00616310210186612	-1.40102817121396	4.21593476850654
UGT2B17	3.71502074967734	0.00616906053976945	-1.11906829980783	4.21510161991022
LTBP4	-1.68557897509221	0.00616977517602532	-1.81038119148555	-4.21473965496893
LY86	1.46441653039275	0.00617187394524853	-1.72229834895831	4.21418166451413
UBR1	-0.364330781401355	0.00617187394524853	-1.93334199180768	-4.21395617937412
CALM2	0.42371554848587	0.00618237289522356	-1.90934268920102	4.21271771472284
KDELR2	-0.640587544177543	0.00618249639857747	-1.93657489396006	-4.21240951966344
MEF2B	3.61926506504506	0.00620356643497348	-1.03898064770262	4.21022887307623
FRMD4A	3.22968853280234	0.00621744158870211	-1.39128146786376	4.20869528636457
OTUB1	-0.344469934823517	0.00621933808995832	-1.94285746255663	-4.20822987641733
TBC1D10B	-0.405249350934121	0.00625231573817946	-1.95309787488739	-4.20500631312561
FDXACB1	0.981961796557047	0.00625531386155167	-1.09227715971727	4.20444479423435
SEPT2	0.430635596265033	0.00626172517595117	-1.92030570592824	4.20358184253312
PFKP	-0.682026126150032	0.00628218670632238	-1.93781851766451	-4.20148070921923
CCT6B	1.05561436992408	0.00630344857811581	-1.09530293717762	4.19931562392602
AP1AR	0.613517683516235	0.0063036739278351	-1.88712728045855	4.19900038408225
ZNF343	0.425660762196115	0.00632102733792754	-1.65983754468308	4.19718424403467
TUBB2A	-3.46501070901398	0.00636934781871496	-1.28831238617304	-4.19267707478317
IGSF3	-1.87902911895469	0.0063716749365682	-1.94607276390768	-4.19218019114049
HINT1	-0.394525462876357	0.00637638707630251	-1.94839355357448	-4.19147667302606
CREBZF	0.65337705020954	0.00638362387849458	-1.97529593935464	4.1905549091974
GADD45B	0.901625034759177	0.0063942859549316	-1.97252337109247	4.18926529076096
ATP5MG	-0.406960599981095	0.0063942859549316	-1.97897450421843	-4.18904361571816
DPH1	0.327915847320263	0.00639928654475204	-1.96737144432971	4.18831738207719
ULK4	-0.863739295773457	0.00640066710321442	-1.36192951381293	-4.18790427030727
TSNARE1	1.47608709142542	0.0064035439800645	-1.39266849153578	4.18736215013508
AGL	0.440508749969805	0.00640767813375953	-1.96343695178197	4.18671183143183
ZGLP1	-1.08311020167685	0.00642412842073215	-1.07779277440433	-4.18483585952045
TRAF5	1.48564495810905	0.00642412842073215	-1.61599435382536	4.18470794890663
CLIC4	0.877774355917114	0.00643086811626399	-1.98859123048838	4.18377061717011
CPLANE1	1.2797985790166	0.00643086811626399	-1.69836176396135	4.18354251598346
TRIAP1	-0.572898703009809	0.00645122626031909	-1.97650874429727	-4.18150297848827
PSMD10	0.36924178870933	0.0064573529706679	-1.96828002957392	4.18068590694822
ANKAR	1.02908940976221	0.00650937301807618	-1.06620132121693	4.17596017791269
TAB3	0.560912588460408	0.00652035617016455	-1.96393470183647	4.17469795244998
ZFR	-0.307158966819268	0.00652035617016455	-1.99917470516678	-4.17444485940951
RPL9	1.83572793083758	0.00656236797308523	-1.98268167216531	4.17060565907142
EHMT1	0.567733515567156	0.00656988193758122	-2.01426805175751	4.16957851069484
FUT8	-1.89650082971425	0.00656988193758122	-2.00321780211513	-4.1693908000912
NOSIP	-0.322705973800922	0.00660442600810334	-1.9393661387383	-4.16611667499768
ZNF770	0.545548578719635	0.00660442600810334	-2.01941258344977	4.16591285045482
ZNF226	0.748148754213561	0.00661697698029683	-1.86624724540485	4.16453007073635
MDM2	-0.821732883417166	0.00661697698029683	-2.01967428798605	-4.16428316362849
RPP25L	-1.01430928170047	0.00664092880896623	-1.74960758596367	-4.16199805294363
FKTN	0.669899684392521	0.00666516357951084	-1.73874136884957	4.15969715892265
PAICS	0.480567121492695	0.00666900452243711	-2.01685707157393	4.15908909771016
CSRNP2	-0.570423341890745	0.00669618065033795	-1.90746790099515	-4.15640618999255
CHCHD3	0.427698078734781	0.00669618065033795	-2.01754840662184	4.15626516752523
ADM	3.45453426707336	0.00670679368727595	-1.3652079409751	4.15507930769036
SLC15A3	0.728248585227954	0.00670679368727595	-2.03994932055027	4.15467554869813
CPLANE2	-0.871053772200991	0.00670679368727595	-1.24195970622791	-4.15452305289052
VIPAS39	-0.495202536649262	0.00671979932780709	-2.02891007161902	-4.15316509446009
TMEM143	0.912279006782218	0.00672576816264794	-1.53593310322746	4.15215041291119
TRERF1	3.8866988390032	0.00672576816264794	-1.32515391386851	4.15209758745037
MUTYH	-0.533013259435537	0.00673036978087418	-1.84052302965536	-4.1513567432378
CD47	1.04847373601452	0.00673036978087418	-2.04665241461134	4.15114323692812
MFSD4B	0.613340161876152	0.00675426725977229	-2.00488598846186	4.14889985583415
CEPT1	0.990243957628833	0.00678174896740808	-2.05425536663579	4.14637228476361
SCAPER	0.572116243178885	0.00678697521196865	-1.7506581067511	4.14565956459174
ATP6V0E2	1.24295007494696	0.0067901865761894	-1.76762610728309	4.14511095886589
TNFRSF8	-0.910024110331506	0.00680858891664698	-2.03638697461449	-4.14333100370625
SESN3	-1.99600514986318	0.00681346902211658	-2.03595224016782	-4.14264854626246
C7orf31	-1.22230856400484	0.00683525732134352	-1.59847222675358	-4.14060108058463
CDAN1	-0.784310490526805	0.00683614063931312	-1.99993588166957	-4.1402427873264
DNAJB14	0.670403376835694	0.00685839326811204	-2.04442498581532	4.13747168702564
SSSCA1	-0.415702463825045	0.00685839326811204	-1.89310214155939	-4.13740315457658
TMPRSS9	-0.90512829551973	0.00685839326811204	-1.1123639677497	-4.13739995474439
TSPYL2	0.761361457280524	0.00685839326811204	-2.04116557839125	4.13730473643894
SPECC1L	-0.446744136283558	0.00686254652344701	-2.00212592981176	-4.13668480866544
NETO2	1.07887629275563	0.00686562059597241	-1.90209689053184	4.13615188033108
PSMC4	-0.476469833226282	0.00694569770323933	-2.0923573296594	-4.12947613738238
PRELID3B	0.401343909371922	0.00696549974958221	-2.09748544075844	4.12762210110173
SMIM7	-0.396778309602753	0.00699648770043403	-2.05582463979166	-4.12489155577358
TFAM	0.611990855094381	0.00702638570006645	-2.10420976105478	4.1222578194289
VPS33A	0.350463779390561	0.00704511936734663	-1.84699392834976	4.12045001828797
CCDC200	-0.900874037943264	0.00704511936734663	-1.34201178908075	-4.12022155500503
ANKRD46	0.50899499938116	0.00705427395893292	-1.90620526020261	4.11882774557685
SOCS5	0.916829243506053	0.00705427395893292	-1.60950262317372	4.11871114654068
DENND1C	0.572202888729635	0.00705427395893292	-2.1130645445311	4.11865267781776
TRAPPC2L	-0.494851054241228	0.00706001696911453	-2.04374492178062	-4.11792032202635
OXR1	0.525122894396971	0.00707536315374279	-2.07920557384543	4.11618207947858
GATA3	-2.63649260645747	0.00707536315374279	-1.53647340285956	-4.11613174692344
SLC41A2	0.724529203461486	0.00707536315374279	-1.70324264016542	4.11587297890257
BRD4	-0.355754610278184	0.00707789775986146	-2.11903350437056	-4.11539213439744
PCNX1	-0.587623933691841	0.00708077001720016	-2.1150975677356	-4.11488527053788
ATP10D	-1.3317554469192	0.00708370621107872	-2.10249799372585	-4.11437369003143
ANKRD10	0.569456951967577	0.00708419810860183	-2.12225053843904	4.1140522494801
NFKB2	-0.490241138618163	0.00709909556692983	-2.0814301538792	-4.11261294507404
GLTP	-0.391303342707735	0.00710041848701432	-1.9989199820314	-4.11222749295383
SLC5A3	0.512470948225192	0.00710796389071953	-2.12772980555277	4.11122908995753
RPTOR	0.504137401504062	0.00710796389071953	-2.06994976652722	4.11107762329165
AIFM1	-0.374700537232157	0.00712548847441603	-2.13137503424383	-4.10936502023356
SLC38A10	-0.517749251289188	0.00712548847441603	-2.12869137512062	-4.10915782045294
TRPC1	-2.34397225985578	0.00716316189232019	-1.2676392449501	-4.10579733941408
TRAPPC8	0.492698308058333	0.00716316189232019	-2.13250697210171	4.105692369912
TIMMDC1	0.382351413624349	0.00716378257498274	-2.11723909597424	4.1053629306436
METTL9	-0.476667295631873	0.00718043870698613	-2.13209042566896	-4.1038037335279
VLDLR	2.19396682686926	0.00718420487843178	-1.44366602342851	4.1032338337606
ACOXL	-2.19018802058151	0.00721143685885473	-1.76442045807518	-4.10087152595611
ITPA	-0.387744050672403	0.00722104714092506	-2.14229015403662	-4.0997488442312
NLN	-0.742108067818748	0.00722104714092506	-2.11962484295026	-4.09957700428286
PRCP	-0.781465930578955	0.00722520567921669	-2.12538198334318	-4.09897957462504
GRIPAP1	0.353388487192253	0.00723749033588654	-2.15085447926706	4.09776470590042
KHNYN	-0.491249357862575	0.00727546770792859	-2.15124099854319	-4.09460650185644
WDPCP	0.670679369356542	0.00728284063206561	-1.48302983333223	4.09361672480344
VEGFA	1.32175635343732	0.00728284063206561	-2.15077076001652	4.09348919025411
TIMM21	-0.504186918612874	0.00728433551278019	-2.07617055540823	-4.09309636336237
RHOH	0.708715933619056	0.00731399827504669	-2.15855096190132	4.0905825497502
SEPT9	-0.437655071303102	0.00731557388204653	-2.11580427492757	-4.09018448871288
ZMYM2	0.718604630945189	0.00733549527353214	-2.168854138684	4.08822758422732
FZR1	-0.301422262807733	0.00733549527353214	-2.15357901587924	-4.0876432417936
SSNA1	-0.554212671092537	0.00733549527353214	-2.15825504227868	-4.08736019770687
KRTCAP2	-0.497711071144308	0.00733549527353214	-1.73649645409544	-4.08730344385619
ERCC6L2	-0.590071850809987	0.00733549527353214	-1.98964172258876	-4.08729377864971
PHF7	1.12172700921161	0.00740876632103974	-1.44988962969175	4.08155372854446
RFXAP	0.872017707618535	0.00743811300969571	-1.78509876198017	4.07900554168667
GADD45A	-1.69479720502584	0.00743811300969571	-2.1710847288497	-4.0788251347882
UBLCP1	-0.526332255396949	0.0074395954906687	-2.09689698436784	-4.07843746674601
NUDT2	-0.544353620031845	0.00746815109180995	-1.93472245210825	-4.07597175564954
CHML	-1.05653259432987	0.00746815109180995	-2.12209170210088	-4.07577735900632
RPS15	0.583970007302499	0.00749099222432181	-2.19051598257105	4.07382254980671
PHF14	-0.531049040493179	0.00751003829688609	-2.14918209542111	-4.07215060906943
UBFD1	-0.444386960392887	0.00753194114608684	-2.20429507460294	-4.07027421432188
QSER1	0.399716075531805	0.00760724156575016	-2.145266768595	4.06453617130152
HIGD2A	0.507992567046323	0.00762158660655558	-2.16518831951509	4.06313341242685
GNB5	2.06757270135011	0.00762158660655558	-1.43150595099049	4.06294838113655
IGBP1	0.558398693784446	0.0076451969076743	-2.21314946622075	4.06097431350677
ZFHX3	2.12088817006185	0.00765037557967309	-1.71008022636516	4.06032622362082
ASB1	-0.394185533621137	0.00765565548001131	-2.2041124951663	-4.05967129276185
MMS19	-0.444465709431919	0.00767452558565319	-2.22350980940462	-4.0574696102063
ING1	0.639114597260632	0.00767452558565319	-2.02074490727207	4.0574598740098
ZC3H12A	-0.792300858623671	0.00767452558565319	-2.2188233838138	-4.05741503239676
CETP	1.86134047533365	0.00767452558565319	-1.41456371757775	4.05713273866311
PIAS3	-0.546395461586373	0.00767452558565319	-2.12259461545632	-4.05676985137202
SLC48A1	-1.28379477227071	0.00767452558565319	-1.69062185799949	-4.05666548990167
NR2C2	0.535011464270782	0.00768178971589295	-2.22972835416558	4.05584911506527
MITD1	0.646922424677408	0.00768178971589295	-2.15603913722236	4.05559594648092
RPS20	0.566828388569538	0.00768374279283514	-2.18744796831648	4.05518144549346
UBE2K	0.413350309822092	0.00769049273730351	-2.23482626821025	4.05442486712791
OGG1	-0.593116866176395	0.00771518635525562	-2.03619204263962	-4.05239170855361
EMC10	-0.478497024326866	0.00775330484213866	-2.24366062434409	-4.0494141487818
BTBD8	-1.85283158452985	0.00776390880380763	-1.24825808456828	-4.04839027056356
ERCC4	0.452385021099007	0.00776522190843772	-2.01365103766132	4.04802328991449
[truncated: 8,151 more rows]
